# Supplementary material for: Bis[μ-2-(2-pyridylmethyl­amino­meth­yl)phenolato]-κ4 N,N′,O:O;κ4 O:N,N′,O-bis­[(thio­cyanato-κN)copper(II)]
Source: Acta Crystallogr Sect E Struct Rep Online. 2009 Aug 22;65(Pt 9):m1121–2. doi: 10.1107/S1600536809031742 (PMC2970067; doi:10.1107/S1600536809031742)
Supplement: Supplementary file 1 [file e-65-m1121-sup1.cif]

##############################################################################
###                                                                        ###
###        Electronic paper (Acta Crystallographica Section E)             ###
###                                                                        ###
##############################################################################
#                                                                            #
# This CIF contains the data in a paper accepted for publication in Acta     #
# Crystallographica Section E. It conforms to the requirements of Notes      #
# for Authors for Section E, and has been peer reviewed under the auspices   #
# of the IUCr Commission on Journals.                                        #
#                                                                            #
# Full details of the Crystallographic Information File format               #
# are given in the paper "The Crystallographic Information File (CIF):       #
# a New Standard Archive File for Crystallography" by S. R. Hall, F. H.      #
# Allen and I. D. Brown [Acta Cryst. (1991), A47, 655-685].                  #
#                                                                            #
# The current version of the core CIF dictionary is obtainable from          #
# ftp://ftp.iucr.org/pub/cif_core.dic. The current version number is 2.4.    #
#                                                                            #
# Software is freely available for graphical display of the structure(s) in  #
# this CIF.  For information consult the CIF home page http://www.iucr.org/  #
# cif/home.html                                                              #
#                                                                            #
# This file may be used for bona fide research purposes within the           #
# scientific community so long as proper attribution is given to the journal # 
# article from which it was obtained.                                        #
#                                                                            #
##############################################################################
                                             
data_I
_audit_creation_method     SHELXL-97
_chemical_name_systematic
;
Bis[\m-2-(2-pyridylmethylaminomethyl)phenolato]-
\k^4^<i>N</i>,<i>N</i>',<i>O</i>:<i>O</i>;
\k^4^<i>O</i>:<i>N</i>,<i>N</i>',<i>O</i>-bis[(thiocyanato-
\k<i>N</i>)copper(II)]
;
_chemical_name_common     ?
_chemical_formula_moiety     'C28 H26 Cu2 N6 O2 S2'
_chemical_formula_sum     'C28 H26 Cu2 N6 O2 S2'
_chemical_formula_iupac     '[Cu2 (C13 H13 N2 O)2 (N C S)2]'
_chemical_formula_weight     669.75
_chemical_melting_point     ?
_symmetry_cell_setting     monoclinic
_symmetry_space_group_name_H-M     'P 21/c'
loop_
    _symmetry_equiv_pos_as_xyz
    'x, y, z'
    '-x, y+1/2, -z+1/2'
    '-x, -y, -z'
    'x, -y-1/2, z-1/2'
_cell_length_a     7.47470(10)
_cell_length_b     16.9237(3)
_cell_length_c     11.0714(2)
_cell_angle_alpha     90.00
_cell_angle_beta     91.1317(18)
_cell_angle_gamma     90.00
_cell_volume     1400.25(4)
_cell_formula_units_Z     2
_cell_measurement_reflns_used     7409
_cell_measurement_theta_min     4.5200
_cell_measurement_theta_max     37.4406
_cell_measurement_temperature     200(2)
_exptl_crystal_description     chunk
_exptl_crystal_colour     'dark green'
_exptl_crystal_size_max     0.44
_exptl_crystal_size_mid     0.37
_exptl_crystal_size_min     0.28
_exptl_crystal_density_diffrn     1.588
_exptl_crystal_density_meas     ?
_exptl_crystal_density_method     'not measured'
_exptl_crystal_F_000     684
_exptl_absorpt_coefficient_mu     1.706
_exptl_absorpt_correction_type     multi-scan
_exptl_absorpt_process_details     '(CrysAlis RED; Oxford Diffraction, 2008)'
_exptl_absorpt_correction_T_min     0.94419
_exptl_absorpt_correction_T_max     1.00000
_exptl_special_details
;
CrysAlis RED, Oxford Diffraction Ltd.,
Version 1.171.32.15 (release 10-01-2008 CrysAlis171 .NET)
(compiled Jan 10 2008,16:37:18)
Empirical absorption correction using spherical harmonics,
implemented in SCALE3 ABSPACK scaling algorithm.
;
_diffrn_ambient_temperature     200(2)
_diffrn_radiation_type     MoK\a
_diffrn_radiation_wavelength     0.71073
_diffrn_radiation_source     'fine-focus sealed tube'
_diffrn_radiation_monochromator     graphite
_diffrn_measurement_device_type     'Oxford Diffraction Gemini R'
_diffrn_measurement_method     '\f and \w'
_diffrn_detector_area_resol_mean     10.5081
_diffrn_reflns_number     18586
_diffrn_reflns_av_R_equivalents     0.0259
_diffrn_reflns_av_sigmaI/netI     0.0474
_diffrn_reflns_theta_min     4.53
_diffrn_reflns_theta_max     37.52
_diffrn_reflns_theta_full     25.00
_diffrn_measured_fraction_theta_max     0.952
_diffrn_measured_fraction_theta_full     0.993
_diffrn_reflns_limit_h_min     -12
_diffrn_reflns_limit_h_max     12
_diffrn_reflns_limit_k_min     -28
_diffrn_reflns_limit_k_max     25
_diffrn_reflns_limit_l_min     -18
_diffrn_reflns_limit_l_max     12
_diffrn_standards_number     2
_diffrn_standards_interval_count     50
_diffrn_standards_interval_time     ?
_diffrn_standards_decay_%     2
_refine_special_details
;
Refinement of <i>F</i>^2^ against ALL reflections. The weighted <i>R</i>-factor
<i>wR</i> and goodness of fit <i>S</i> are based on <i>F</i>^2^, conventional
<i>R</i>-factors <i>R</i> are based on <i>F</i>, with <i>F</i> set to zero for
negative <i>F</i>^2^. The threshold expression of <i>F</i>^2^ >
\s(<i>F</i>^2^) is used only for calculating <i>R</i>-factors(gt) <i>etc</i>.
and is not relevant to the choice of reflections for refinement.
<i>R</i>-factors based on <i>F</i>^2^ are statistically about twice as large
as those based on <i>F</i>, and <i>R</i>- factors based on ALL data will be
even larger.
;
_reflns_number_total     7024
_reflns_number_gt     4611
_reflns_threshold_expression     I>2\s(I)
_refine_ls_structure_factor_coef     Fsqd
_refine_ls_matrix_type     full
_refine_ls_R_factor_all     0.0533
_refine_ls_R_factor_gt     0.0290
_refine_ls_wR_factor_gt     0.0678
_refine_ls_wR_factor_ref     0.0711
_refine_ls_goodness_of_fit_ref     0.893
_refine_ls_restrained_S_all     0.893
_refine_ls_number_reflns     7024
_refine_ls_number_parameters     181
_refine_ls_number_restraints     0
_refine_ls_hydrogen_treatment     constr
_refine_ls_weighting_scheme     calc
_refine_ls_weighting_details
                  'calc w=1/[\s^2^(Fo^2^)+(0.037P)^2^] where P=(Fo^2^+2Fc^2^)/3'
_atom_sites_solution_hydrogens     geom
_atom_sites_solution_primary     direct
_atom_sites_solution_secondary     difmap
_refine_ls_shift/su_max     0.004
_refine_ls_shift/su_mean     0.000
_refine_diff_density_max     0.441
_refine_diff_density_min     -0.491
_refine_ls_extinction_method     none
_refine_ls_extinction_coef     ?
loop_
    _atom_type_symbol
    _atom_type_description
    _atom_type_scat_dispersion_real
    _atom_type_scat_dispersion_imag
    _atom_type_scat_source
    'C' 'C' 0.0033 0.0016
                         'International Tables Vol C Tables 4.2.6.8 and 6.1.1.4'
    'H' 'H' 0.0000 0.0000
                         'International Tables Vol C Tables 4.2.6.8 and 6.1.1.4'
    'N' 'N' 0.0061 0.0033
                         'International Tables Vol C Tables 4.2.6.8 and 6.1.1.4'
    'O' 'O' 0.0106 0.0060
                         'International Tables Vol C Tables 4.2.6.8 and 6.1.1.4'
    'S' 'S' 0.1246 0.1234
                         'International Tables Vol C Tables 4.2.6.8 and 6.1.1.4'
    'Cu' 'Cu' 0.3201 1.2651
                         'International Tables Vol C Tables 4.2.6.8 and 6.1.1.4'
_computing_data_collection     'CrysAlis CCD (Oxford Diffraction, 2008)'
_computing_cell_refinement     'CrysAlis RED (Oxford Diffraction, 2008)'
_computing_data_reduction     'CrysAlis RED (Oxford Diffraction, 2008)'
_computing_structure_solution     'SHELXS97 (Sheldrick, 2008)'
_computing_structure_refinement     'SHELXL97 (Sheldrick, 2008)'
_computing_molecular_graphics     'SHELXTL (Sheldrick, 2008)'
_computing_publication_material     'SHELXTL (Sheldrick, 2008)'
loop_
    _atom_site_type_symbol
    _atom_site_label
    _atom_site_fract_x
    _atom_site_fract_y
    _atom_site_fract_z
    _atom_site_U_iso_or_equiv
    _atom_site_adp_type
    _atom_site_calc_flag
    _atom_site_refinement_flags
    _atom_site_occupancy
    _atom_site_disorder_assembly
    _atom_site_disorder_group
    Cu Cu 0.200074(18) 0.530744(8) 0.531057(12) 0.01989(4) Uani d . 1 . .
    S S 0.40414(4) 0.472939(18) 0.13944(3) 0.02856(7) Uani d . 1 . .
    O O 0.07568(10) 0.43052(4) 0.52958(7) 0.02117(15) Uani d . 1 . .
    N N 0.31981(15) 0.51404(7) 0.37642(10) 0.0315(2) Uani d . 1 . .
    N N1 0.19612(12) 0.53813(5) 0.71214(9) 0.02082(18) Uani d . 1 . .
    H H1A 0.3146 0.5407 0.7390 0.025 Uiso calc R 1 . .
    N N2 0.27182(13) 0.64484(6) 0.55436(9) 0.02351(19) Uani d . 1 . .
    C C 0.35464(15) 0.49643(7) 0.27835(11) 0.0232(2) Uani d . 1 . .
    C C1 0.13193(14) 0.37486(6) 0.60789(10) 0.0201(2) Uani d . 1 . .
    C C2 0.15668(15) 0.29704(7) 0.56836(11) 0.0243(2) Uani d . 1 . .
    H H2A 0.1256 0.2832 0.4875 0.029 Uiso calc R 1 . .
    C C3 0.22630(16) 0.23993(7) 0.64630(12) 0.0286(3) Uani d . 1 . .
    H H3A 0.2415 0.1873 0.6185 0.034 Uiso calc R 1 . .
    C C4 0.27368(17) 0.25921(8) 0.76442(12) 0.0314(3) Uani d . 1 . .
    H H4A 0.3271 0.2208 0.8163 0.038 Uiso calc R 1 . .
    C C5 0.24208(16) 0.33520(7) 0.80592(11) 0.0271(2) Uani d . 1 . .
    H H5A 0.2722 0.3483 0.8873 0.033 Uiso calc R 1 . .
    C C6 0.16704(15) 0.39265(7) 0.73042(10) 0.0216(2) Uani d . 1 . .
    C C7 0.11123(16) 0.47201(6) 0.77868(11) 0.0238(2) Uani d . 1 . .
    H H7A -0.0205 0.4770 0.7716 0.029 Uiso calc R 1 . .
    H H7B 0.1453 0.4756 0.8654 0.029 Uiso calc R 1 . .
    C C8 0.11526(16) 0.61569(7) 0.73720(11) 0.0253(2) Uani d . 1 . .
    H H8A 0.1373 0.6305 0.8227 0.030 Uiso calc R 1 . .
    H H8B -0.0156 0.6136 0.7220 0.030 Uiso calc R 1 . .
    C C9 0.19939(15) 0.67555(6) 0.65499(11) 0.0232(2) Uani d . 1 . .
    C C10 0.20102(17) 0.75594(7) 0.67794(12) 0.0293(3) Uani d . 1 . .
    H H10A 0.1478 0.7766 0.7485 0.035 Uiso calc R 1 . .
    C C11 0.28194(18) 0.80584(7) 0.59583(14) 0.0351(3) Uani d . 1 . .
    H H11A 0.2836 0.8613 0.6091 0.042 Uiso calc R 1 . .
    C C12 0.35985(17) 0.77426(7) 0.49476(13) 0.0330(3) Uani d . 1 . .
    H H12A 0.4180 0.8075 0.4386 0.040 Uiso calc R 1 . .
    C C13 0.35215(17) 0.69330(7) 0.47618(12) 0.0287(2) Uani d . 1 . .
    H H13A 0.4051 0.6715 0.4063 0.034 Uiso calc R 1 . .
loop_
    _atom_site_aniso_label
    _atom_site_aniso_U_11
    _atom_site_aniso_U_22
    _atom_site_aniso_U_33
    _atom_site_aniso_U_12
    _atom_site_aniso_U_13
    _atom_site_aniso_U_23
    Cu 0.02292(7) 0.01935(6) 0.01741(7) -0.00059(5) 0.00062(5) -0.00060(5)
    S 0.03068(15) 0.03244(15) 0.02262(15) 0.00118(12) 0.00194(11) -0.00631(12)
    O 0.0239(4) 0.0196(3) 0.0198(4) 0.0005(3) -0.0051(3) 0.0021(3)
    N 0.0326(6) 0.0367(6) 0.0256(5) -0.0008(4) 0.0074(4) -0.0037(4)
    N1 0.0204(4) 0.0215(4) 0.0205(5) 0.0007(3) -0.0009(3) -0.0009(3)
    N2 0.0214(4) 0.0230(4) 0.0260(5) -0.0020(3) -0.0025(4) 0.0003(4)
    C 0.0199(5) 0.0226(5) 0.0271(6) 0.0003(4) 0.0010(4) 0.0003(4)
    C1 0.0180(4) 0.0210(5) 0.0215(5) 0.0000(4) 0.0004(4) 0.0033(4)
    C2 0.0268(5) 0.0218(5) 0.0243(6) 0.0014(4) 0.0018(4) 0.0008(4)
    C3 0.0298(6) 0.0207(5) 0.0356(7) 0.0043(4) 0.0055(5) 0.0048(5)
    C4 0.0310(6) 0.0296(6) 0.0336(7) 0.0067(5) 0.0014(5) 0.0138(5)
    C5 0.0282(6) 0.0311(6) 0.0219(6) 0.0002(5) -0.0026(4) 0.0068(5)
    C6 0.0216(5) 0.0229(5) 0.0204(5) -0.0007(4) -0.0002(4) 0.0041(4)
    C7 0.0284(5) 0.0253(5) 0.0176(5) -0.0001(4) 0.0024(4) 0.0015(4)
    C8 0.0280(6) 0.0230(5) 0.0249(6) 0.0006(4) 0.0024(4) -0.0056(4)
    C9 0.0223(5) 0.0223(5) 0.0249(6) 0.0002(4) -0.0045(4) -0.0026(4)
    C10 0.0313(6) 0.0236(5) 0.0329(7) 0.0002(5) -0.0042(5) -0.0055(5)
    C11 0.0353(7) 0.0211(5) 0.0484(9) -0.0039(5) -0.0095(6) -0.0004(5)
    C12 0.0302(6) 0.0279(6) 0.0405(8) -0.0065(5) -0.0043(5) 0.0071(5)
    C13 0.0270(5) 0.0294(6) 0.0297(7) -0.0040(5) 0.0000(5) 0.0036(5)
_geom_special_details
;
All e.s.d.'s (except the e.s.d. in the dihedral angle between two l.s. planes)
are estimated using the full covariance matrix. The cell e.s.d.'s are taken
into account individually in the estimation of e.s.d.'s in distances, angles
and torsion angles; correlations between e.s.d.'s in cell parameters are only
used when they are defined by crystal symmetry. An approximate (isotropic)
treatment of cell e.s.d.'s is used for estimating e.s.d.'s involving l.s.
planes.
;
loop_
    _geom_bond_atom_site_label_1
    _geom_bond_atom_site_label_2
    _geom_bond_site_symmetry_2
    _geom_bond_distance
    _geom_bond_publ_flag
    Cu O . 1.9342(8) y
    Cu N . 1.9678(11) y
    Cu N1 . 2.0095(10) y
    Cu N2 . 2.0192(10) y
    Cu O 3_566 2.2526(8) y
    S C . 1.6378(12) ?
    O C1 . 1.3421(13) ?
    O Cu 3_566 2.2526(8) ?
    N C . 1.1605(16) ?
    N1 C8 . 1.4737(14) ?
    N1 C7 . 1.4886(14) ?
    N1 H1A . 0.9300 ?
    N2 C13 . 1.3427(15) ?
    N2 C9 . 1.3521(15) ?
    C1 C2 . 1.4012(15) ?
    C1 C6 . 1.4092(16) ?
    C2 C3 . 1.3900(17) ?
    C2 H2A . 0.9500 ?
    C3 C4 . 1.387(2) ?
    C3 H3A . 0.9500 ?
    C4 C5 . 1.3874(18) ?
    C4 H4A . 0.9500 ?
    C5 C6 . 1.3929(16) ?
    C5 H5A . 0.9500 ?
    C6 C7 . 1.5073(16) ?
    C7 H7A . 0.9900 ?
    C7 H7B . 0.9900 ?
    C8 C9 . 1.5076(16) ?
    C8 H8A . 0.9900 ?
    C8 H8B . 0.9900 ?
    C9 C10 . 1.3840(16) ?
    C10 C11 . 1.3882(19) ?
    C10 H10A . 0.9500 ?
    C11 C12 . 1.379(2) ?
    C11 H11A . 0.9500 ?
    C12 C13 . 1.3865(18) ?
    C12 H12A . 0.9500 ?
    C13 H13A . 0.9500 ?
loop_
    _geom_angle_atom_site_label_1
    _geom_angle_atom_site_label_2
    _geom_angle_atom_site_label_3
    _geom_angle_site_symmetry_1
    _geom_angle_site_symmetry_3
    _geom_angle
    _geom_angle_publ_flag
    O Cu N . . 95.37(4) y
    O Cu N1 . . 92.66(3) y
    N Cu N1 . . 153.23(5) y
    O Cu N2 . . 165.03(4) y
    N Cu N2 . . 97.14(4) y
    N1 Cu N2 . . 79.76(4) y
    O Cu O . 3_566 79.39(3) y
    N Cu O . 3_566 102.22(4) y
    N1 Cu O . 3_566 104.35(3) y
    N2 Cu O . 3_566 89.94(3) y
    C1 O Cu . . 117.75(7) ?
    C1 O Cu . 3_566 132.06(7) ?
    Cu O Cu . 3_566 100.61(3) ?
    C N Cu . . 164.84(11) ?
    C8 N1 C7 . . 113.33(9) ?
    C8 N1 Cu . . 104.92(7) ?
    C7 N1 Cu . . 117.50(7) ?
    C8 N1 H1A . . 106.8 ?
    C7 N1 H1A . . 106.8 ?
    Cu N1 H1A . . 106.8 ?
    C13 N2 C9 . . 119.20(10) ?
    C13 N2 Cu . . 128.51(9) ?
    C9 N2 Cu . . 111.30(7) ?
    N C S . . 179.16(12) ?
    O C1 C2 . . 119.97(10) ?
    O C1 C6 . . 121.46(10) ?
    C2 C1 C6 . . 118.57(10) ?
    C3 C2 C1 . . 120.65(12) ?
    C3 C2 H2A . . 119.7 ?
    C1 C2 H2A . . 119.7 ?
    C4 C3 C2 . . 120.48(12) ?
    C4 C3 H3A . . 119.8 ?
    C2 C3 H3A . . 119.8 ?
    C3 C4 C5 . . 119.23(11) ?
    C3 C4 H4A . . 120.4 ?
    C5 C4 H4A . . 120.4 ?
    C4 C5 C6 . . 121.16(12) ?
    C4 C5 H5A . . 119.4 ?
    C6 C5 H5A . . 119.4 ?
    C5 C6 C1 . . 119.59(11) ?
    C5 C6 C7 . . 121.35(11) ?
    C1 C6 C7 . . 118.94(10) ?
    N1 C7 C6 . . 111.76(9) ?
    N1 C7 H7A . . 109.3 ?
    C6 C7 H7A . . 109.3 ?
    N1 C7 H7B . . 109.3 ?
    C6 C7 H7B . . 109.3 ?
    H7A C7 H7B . . 107.9 ?
    N1 C8 C9 . . 107.90(9) ?
    N1 C8 H8A . . 110.1 ?
    C9 C8 H8A . . 110.1 ?
    N1 C8 H8B . . 110.1 ?
    C9 C8 H8B . . 110.1 ?
    H8A C8 H8B . . 108.4 ?
    N2 C9 C10 . . 121.79(11) ?
    N2 C9 C8 . . 114.69(9) ?
    C10 C9 C8 . . 123.50(11) ?
    C9 C10 C11 . . 118.70(12) ?
    C9 C10 H10A . . 120.7 ?
    C11 C10 H10A . . 120.7 ?
    C12 C11 C10 . . 119.47(12) ?
    C12 C11 H11A . . 120.3 ?
    C10 C11 H11A . . 120.3 ?
    C11 C12 C13 . . 119.10(12) ?
    C11 C12 H12A . . 120.5 ?
    C13 C12 H12A . . 120.5 ?
    N2 C13 C12 . . 121.71(12) ?
    N2 C13 H13A . . 119.1 ?
    C12 C13 H13A . . 119.1 ?
loop_
    _geom_torsion_atom_site_label_1
    _geom_torsion_atom_site_label_2
    _geom_torsion_atom_site_label_3
    _geom_torsion_atom_site_label_4
    _geom_torsion_site_symmetry_1
    _geom_torsion_site_symmetry_2
    _geom_torsion_site_symmetry_3
    _geom_torsion_site_symmetry_4
    _geom_torsion
    _geom_torsion_publ_flag
    N Cu O C1 . . . . 108.23(8) ?
    N1 Cu O C1 . . . . -46.20(8) ?
    N2 Cu O C1 . . . . -105.16(15) ?
    O Cu O C1 3_566 . . . -150.31(9) ?
    N Cu O Cu . . . 3_566 -101.46(4) ?
    N1 Cu O Cu . . . 3_566 104.11(4) ?
    N2 Cu O Cu . . . 3_566 45.15(15) ?
    O Cu O Cu 3_566 . . 3_566 0.0 ?
    O Cu N C . . . . 37.5(4) ?
    N1 Cu N C . . . . 144.3(4) ?
    N2 Cu N C . . . . -134.3(4) ?
    O Cu N C 3_566 . . . -42.8(4) ?
    O Cu N1 C8 . . . . -126.33(7) ?
    N Cu N1 C8 . . . . 126.22(10) ?
    N2 Cu N1 C8 . . . . 40.68(7) ?
    O Cu N1 C8 3_566 . . . -46.61(7) ?
    O Cu N1 C7 . . . . 0.59(8) ?
    N Cu N1 C7 . . . . -106.86(11) ?
    N2 Cu N1 C7 . . . . 167.59(8) ?
    O Cu N1 C7 3_566 . . . 80.31(8) ?
    O Cu N2 C13 . . . . -137.76(14) ?
    N Cu N2 C13 . . . . 8.72(11) ?
    N1 Cu N2 C13 . . . . 161.81(11) ?
    O Cu N2 C13 3_566 . . . -93.59(10) ?
    O Cu N2 C9 . . . . 30.60(19) ?
    N Cu N2 C9 . . . . 177.08(8) ?
    N1 Cu N2 C9 . . . . -29.83(8) ?
    O Cu N2 C9 3_566 . . . 74.77(8) ?
    Cu N C S . . . . 117(8) ?
    Cu O C1 C2 . . . . -133.51(9) ?
    Cu O C1 C2 3_566 . . . 87.46(12) ?
    Cu O C1 C6 . . . . 46.58(12) ?
    Cu O C1 C6 3_566 . . . -92.44(11) ?
    O C1 C2 C3 . . . . 175.63(10) ?
    C6 C1 C2 C3 . . . . -4.46(16) ?
    C1 C2 C3 C4 . . . . -0.47(18) ?
    C2 C3 C4 C5 . . . . 3.37(18) ?
    C3 C4 C5 C6 . . . . -1.27(19) ?
    C4 C5 C6 C1 . . . . -3.70(18) ?
    C4 C5 C6 C7 . . . . 172.27(11) ?
    O C1 C6 C5 . . . . -173.61(10) ?
    C2 C1 C6 C5 . . . . 6.48(16) ?
    O C1 C6 C7 . . . . 10.32(15) ?
    C2 C1 C6 C7 . . . . -169.59(10) ?
    C8 N1 C7 C6 . . . . 166.99(10) ?
    Cu N1 C7 C6 . . . . 44.27(12) ?
    C5 C6 C7 N1 . . . . 125.30(11) ?
    C1 C6 C7 N1 . . . . -58.71(14) ?
    C7 N1 C8 C9 . . . . -174.09(9) ?
    Cu N1 C8 C9 . . . . -44.65(10) ?
    C13 N2 C9 C10 . . . . 1.96(17) ?
    Cu N2 C9 C10 . . . . -167.62(9) ?
    C13 N2 C9 C8 . . . . -179.11(10) ?
    Cu N2 C9 C8 . . . . 11.31(12) ?
    N1 C8 C9 N2 . . . . 22.59(14) ?
    N1 C8 C9 C10 . . . . -158.50(11) ?
    N2 C9 C10 C11 . . . . -1.00(19) ?
    C8 C9 C10 C11 . . . . -179.83(12) ?
    C9 C10 C11 C12 . . . . -0.7(2) ?
    C10 C11 C12 C13 . . . . 1.4(2) ?
    C9 N2 C13 C12 . . . . -1.24(18) ?
    Cu N2 C13 C12 . . . . 166.32(10) ?
    C11 C12 C13 N2 . . . . -0.4(2) ?
loop_
    _geom_hbond_atom_site_label_D
    _geom_hbond_atom_site_label_H
    _geom_hbond_atom_site_label_A
    _geom_hbond_site_symmetry_A
    _geom_hbond_distance_DH
    _geom_hbond_distance_HA
    _geom_hbond_distance_DA
    _geom_hbond_angle_DHA
    N1 H1A S 3_666 0.93 2.48 3.3866(10) 163.6
data_global
_journal_date_recd_electronic     2009-07-09
_journal_date_accepted     2009-08-11
_journal_name_full     'Acta Crystallographica, Section E'
_journal_year     2009
_journal_volume     65
_journal_issue      9
_journal_page_first     m1121
_journal_page_last     m1122
_journal_paper_category     QM
_journal_coeditor_code     KP2227
_publ_contact_author_name     'Ray J. Butcher'
_publ_contact_author_address
;
Department of Chemistry
Howard University
525 College Street NW
Washington DC 20059
USA
;
_publ_contact_author_email     rbutcher99@yahoo.com
_publ_contact_author_fax     '202-806-5442'
_publ_contact_author_phone     '202-806-9892'
_publ_section_title
;\
Bis[\m-2-(2-pyridylmethylaminomethyl)phenolato]-\k^4^<i>N</i>,<i>N</i>',\
<i>O</i>:<i>O</i>;\k^4^<i>O</i>:<i>N</i>,<i>N</i>',<i>O</i>-bis[(thiocyanato-\
\k<i>N</i>)copper(II)]
;
loop_
    _publ_author_name
    _publ_author_footnote
    _publ_author_address
    'Assey, Gervas E.'
;
?
;
;
Department of Chemistry
Howard University
525 College Street NW
Washington
DC 20059
USA
;
    'Tesema, Yohannes' .
;
Department of Chemistry
Howard University
525 College Street NW
Washington
DC 20059
USA
;
    'Yisgedu, Teshome' .
;
Department of Chemistry
Howard University
525 College Street NW
Washington
DC 20059
USA
;
    'Gultneh, Yilma' .
;
Department of Chemistry
Howard University
525 College Street NW
Washington
DC 20059
USA
;
    'Butcher, Ray J.' .
;
Department of Chemistry
Howard University
525 College Street NW
Washington
DC 20059
USA
;
