# Supplementary material for: Bis[μ-2-(2-pyridylmethyl­amino­meth­yl)phenolato]-κ4 N,N′,O:O;κ4 O:N,N′,O-bis­[(thio­cyanato-κN)copper(II)]
Source: Acta Crystallogr Sect E Struct Rep Online. 2009 Aug 22;65(Pt 9):m1121–2. doi: 10.1107/S1600536809031742 (PMC2970067; doi:10.1107/S1600536809031742)
Supplement: Supplementary file 2 [file e-65-m1121-Isup2.hkl]

# 
# h,k,l, Fc-squared, Fo-squared, sigma(Fo-squared) and status flag 
# 
data_I
_shelx_title ' ga08-3 in P2(1)/c' 
_shelx_refln_list_code          4 
_shelx_F_calc_maximum      147.96 
_exptl_crystal_F_000       684.00 
_reflns_d_resolution_high  0.5835 
 
loop_ 
 _symmetry_equiv_pos_as_xyz 
 'x, y, z' 
 '-x, y+1/2, -z+1/2' 
 '-x, -y, -z' 
 'x, -y-1/2, z-1/2' 
 
_cell_length_a     7.4747 
_cell_length_b    16.9237 
_cell_length_c    11.0714 
_cell_angle_alpha  90.000 
_cell_angle_beta   91.132 
_cell_angle_gamma  90.000 
 
_shelx_F_squared_multiplier     1.000 
 
loop_ 
 _refln_index_h 
 _refln_index_k 
 _refln_index_l 
 _refln_F_squared_calc 
 _refln_F_squared_meas 
 _refln_F_squared_sigma 
 _refln_observed_status 
   3   0   0     6194.14     6201.35     77.27 o 
   4   0   0      564.95      651.54     26.12 o 
   5   0   0     6126.76     5986.30     41.53 o 
   6   0   0        2.44        5.93      9.16 o 
   7   0   0     1094.18     1046.77     34.86 o 
   8   0   0      383.68      389.08     43.33 o 
   9   0   0        8.41       15.01     13.49 o 
  10   0   0      599.66      687.58     54.65 o 
  11   0   0       43.87       36.42     19.21 o 
  12   0   0       86.25      110.56     38.59 o 
   2   1   0     1919.67     2164.81     22.47 o 
   3   1   0      306.63      325.35      3.91 o 
   4   1   0       13.38       10.59      2.07 o 
   5   1   0      136.01      125.99      7.60 o 
   6   1   0      346.84      346.97     11.73 o 
   7   1   0      179.50      167.24      7.98 o 
   8   1   0      192.06      186.62     10.44 o 
   9   1   0       89.45       76.45     10.58 o 
  10   1   0       14.65       18.11     10.87 o 
  11   1   0      100.79       76.18     16.97 o 
  12   1   0      120.39      106.03     26.51 o 
   2   2   0      227.54      321.89      3.55 o 
   3   2   0     2109.19     2076.10     11.11 o 
   4   2   0     1037.66     1154.93      9.53 o 
   5   2   0     3945.73     3766.94     18.53 o 
   6   2   0        4.18        7.00      7.14 o 
   7   2   0      701.88      679.37     11.93 o 
   8   2   0      917.23      910.85     14.76 o 
   9   2   0       40.44       43.77     10.03 o 
  10   2   0      837.06      818.52     23.33 o 
  11   2   0        3.16        6.95     16.51 o 
  12   2   0       20.12       26.03     17.95 o 
   1   3   0     1333.14     1348.98     10.18 o 
   2   3   0     1525.30     1510.43     13.41 o 
   3   3   0     8848.76     8724.10     52.26 o 
   4   3   0     1240.46     1233.84      9.70 o 
   5   3   0      152.51      182.79      8.51 o 
   6   3   0      116.77      116.89      9.06 o 
   7   3   0      244.46      255.92      8.76 o 
   8   3   0      124.46      127.88      8.22 o 
   9   3   0       67.72       62.43      9.09 o 
  10   3   0        9.73       16.51     14.31 o 
  11   3   0       91.86      105.64     17.77 o 
  12   3   0       28.25       48.89     18.46 o 
   1   4   0     2620.14     2882.59     42.28 o 
   2   4   0     5911.40     5961.49     60.51 o 
   3   4   0       99.94       61.73      4.77 o 
   4   4   0       11.72        9.58      3.20 o 
   5   4   0     5395.31     5301.58     43.42 o 
   6   4   0       67.16       86.57      8.62 o 
   7   4   0     1306.96     1321.38     15.77 o 
   8   4   0      510.71      537.79     12.40 o 
   9   4   0       50.88       40.90      9.09 o 
  10   4   0      430.07      440.51     19.64 o 
  11   4   0        2.15        7.37     16.28 o 
  12   4   0       33.65       38.50     18.97 o 
   1   5   0     1538.46     1538.54     19.38 o 
   2   5   0     3588.88     3586.85     30.00 o 
   3   5   0     5254.95     5109.51     20.14 o 
   4   5   0     4544.02     4543.94     20.17 o 
   5   5   0      553.45      572.92     14.80 o 
   6   5   0     1918.13     1924.60     16.98 o 
   7   5   0     1820.95     1857.16     21.24 o 
   8   5   0      673.54      658.01     13.15 o 
   9   5   0      136.83      123.76     12.20 o 
  10   5   0       16.53        3.78     11.89 o 
  11   5   0      105.51      119.11     17.91 o 
  12   5   0       27.29       41.61     18.01 o 
   0   6   0     6902.49     6518.55     32.44 o 
   1   6   0     1809.52     1936.24      8.15 o 
   2   6   0     2284.58     2386.92     38.63 o 
   3   6   0       12.69       20.74      2.89 o 
   4   6   0        0.40        1.92      3.69 o 
   5   6   0      912.67      882.99     12.11 o 
   6   6   0       24.44       22.44      4.58 o 
   7   6   0       21.79       27.90      6.52 o 
   8   6   0       18.23       20.89      7.68 o 
   9   6   0       15.33       21.86     11.63 o 
  10   6   0       69.76       74.78     13.23 o 
  11   6   0        0.08        8.87     16.20 o 
  12   6   0        9.39       24.96     18.73 o 
   1   7   0    10636.03    10322.53    102.57 o 
   2   7   0     3588.24     3571.71     27.60 o 
   3   7   0     9948.64     9818.41     52.86 o 
   4   7   0     2373.63     2402.20     16.63 o 
   5   7   0        6.45        6.10      4.88 o 
   6   7   0     1434.16     1430.74     22.56 o 
   7   7   0     2140.61     2116.96     23.75 o 
   8   7   0      442.09      458.56     15.20 o 
   9   7   0      339.72      325.33     14.97 o 
  10   7   0       26.94       35.50     13.53 o 
  11   7   0      120.20      125.14     16.21 o 
  12   7   0       91.78       82.51     19.25 o 
   0   8   0     1531.59     1774.78     20.11 o 
   1   8   0       59.78       61.03      2.63 o 
   2   8   0      434.51      490.38      7.82 o 
   3   8   0        3.07        6.97      3.07 o 
   4   8   0       84.54       83.60      4.83 o 
   5   8   0        0.07        2.11      3.33 o 
   6   8   0        5.47        3.86      4.48 o 
   7   8   0       86.39       85.45      9.63 o 
   8   8   0      123.72      115.82     11.96 o 
   9   8   0       23.76       24.67     11.69 o 
  10   8   0        0.02       -5.69     12.68 o 
  11   8   0       11.62       10.91     14.68 o 
  12   8   0        9.04       19.33     30.26 o 
   1   9   0     3392.43     3297.03     36.60 o 
   2   9   0     7117.93     7109.59     35.08 o 
   3   9   0     3894.77     3732.91     16.98 o 
   4   9   0     1801.53     1844.45     16.14 o 
   5   9   0        2.77        2.97      2.93 o 
   6   9   0     1316.45     1322.07     17.40 o 
   7   9   0     1783.26     1797.43     24.30 o 
   8   9   0      489.70      471.69     15.65 o 
   9   9   0      477.59      488.94     17.32 o 
  10   9   0       56.18       42.44     13.47 o 
  11   9   0       72.44       76.47     15.64 o 
   0  10   0      881.87      887.90     10.79 o 
   1  10   0      208.33      219.77      4.05 o 
   2  10   0     1115.71     1162.92      9.65 o 
   3  10   0      801.77      844.64      8.75 o 
   4  10   0     1343.75     1351.48     23.49 o 
   5  10   0      626.48      624.12     14.15 o 
   6  10   0      438.28      414.54     10.41 o 
   7  10   0      163.54      166.37      9.00 o 
   8  10   0       49.90       55.57     11.01 o 
   9  10   0        1.62        2.69     12.61 o 
  10  10   0      166.98      149.89     15.66 o 
  11  10   0        1.29       10.41     14.79 o 
   1  11   0     2547.81     2517.03     12.08 o 
   2  11   0     1122.77     1123.50     13.47 o 
   3  11   0     2972.05     3015.74     31.06 o 
   4  11   0        8.41        8.08      4.44 o 
   5  11   0      290.41      293.52     11.30 o 
   6  11   0      597.43      594.89     17.35 o 
   7  11   0      317.54      316.84     10.90 o 
   8  11   0      912.51      902.12     20.18 o 
   9  11   0      149.29      155.34     14.70 o 
  10  11   0        0.05       -2.96     13.09 o 
  11  11   0       45.36       35.13     15.80 o 
   0  12   0     2700.59     2574.07     15.81 o 
   1  12   0      271.23      286.48      4.93 o 
   2  12   0      298.59      302.14      5.27 o 
   3  12   0     1683.95     1740.35     18.37 o 
   4  12   0      371.35      364.92     12.04 o 
   5  12   0      605.71      621.69     15.36 o 
   6  12   0      162.84      146.96     10.25 o 
   7  12   0       10.64        8.67      9.16 o 
   8  12   0       74.12       72.90     15.10 o 
   9  12   0        0.19        2.31     16.07 o 
  10  12   0      163.82      168.35     17.65 o 
  11  12   0        0.41        4.52     17.44 o 
   1  13   0      315.91      325.96      5.18 o 
   2  13   0     2024.61     2069.63     20.26 o 
   3  13   0      400.28      436.07     13.11 o 
   4  13   0      408.57      413.46     16.66 o 
   5  13   0       94.76       79.54     10.27 o 
   6  13   0      311.87      309.81     11.74 o 
   7  13   0      666.75      646.02     15.97 o 
   8  13   0      248.71      229.20     16.90 o 
   9  13   0      161.40      147.11     18.09 o 
  10  13   0        1.19       17.76     16.32 o 
  11  13   0       57.17       55.62     18.78 o 
   0  14   0     5531.27     5289.65     57.37 o 
   1  14   0      154.69      155.90      4.39 o 
   2  14   0     2197.26     2178.76     23.72 o 
   3  14   0     3164.12     3067.08     24.40 o 
   4  14   0       83.37       84.20     10.46 o 
   5  14   0     3132.95     3038.38     31.63 o 
   6  14   0        7.03        4.88      9.57 o 
   7  14   0      227.51      222.64     12.94 o 
   8  14   0      242.40      225.31     16.09 o 
   9  14   0       34.01       46.96     15.67 o 
  10  14   0      487.64      489.96     23.20 o 
   1  15   0       12.30       15.26      4.56 o 
   2  15   0        9.92       15.07      6.96 o 
   3  15   0      524.54      540.84     12.46 o 
   4  15   0       17.04       16.39      9.94 o 
   5  15   0        2.57        4.65      9.79 o 
   6  15   0       10.53        8.99     10.66 o 
   7  15   0       43.70       44.15     11.04 o 
   8  15   0        0.45        6.68     13.87 o 
   9  15   0       17.47       26.37     15.33 o 
  10  15   0        0.75       11.19     14.72 o 
   0  16   0     1567.16     1646.04     19.74 o 
   1  16   0        5.61        3.78      3.86 o 
   2  16   0      553.42      586.78     12.67 o 
   3  16   0      868.55      887.11     20.19 o 
   4  16   0       29.96       33.74     10.11 o 
   5  16   0     1816.67     1922.57     30.67 o 
   6  16   0        0.64       -1.55     10.95 o 
   7  16   0      119.22      127.90     15.69 o 
   8  16   0      206.44      203.39     17.94 o 
   9  16   0        0.56        1.10     15.68 o 
  10  16   0      269.37      265.50     21.16 o 
   1  17   0       22.78       26.27      6.50 o 
   2  17   0      112.09       95.99      8.76 o 
   3  17   0      162.70      149.07     10.01 o 
   4  17   0       40.04       28.81     10.03 o 
   5  17   0        0.06        5.15     10.53 o 
   6  17   0       39.38       31.08     11.91 o 
   7  17   0       12.65       14.39     14.10 o 
   8  17   0       13.07       10.23     14.24 o 
   9  17   0        6.31        4.42     17.28 o 
  10  17   0        0.03        6.20     22.53 o 
   0  18   0     2724.34     2623.71     47.37 o 
   1  18   0        0.78       -0.44      6.87 o 
   2  18   0      774.10      764.24     15.39 o 
   3  18   0      404.38      367.02     12.72 o 
   4  18   0       73.69       54.81     11.51 o 
   5  18   0      722.58      701.35     20.24 o 
   6  18   0       29.95       29.22     13.19 o 
   7  18   0       31.64       48.16     15.05 o 
   8  18   0      135.54      160.06     19.53 o 
   9  18   0        1.68        2.55     16.72 o 
   1  19   0      506.86      473.98     11.66 o 
   2  19   0      124.38      115.79      8.91 o 
   3  19   0      171.72      153.60     12.65 o 
   4  19   0       78.13       81.73     13.03 o 
   5  19   0       37.43       28.29     12.68 o 
   6  19   0      101.74      106.18     15.11 o 
   7  19   0       30.49       32.30     15.62 o 
   8  19   0       12.19       28.27     16.62 o 
   9  19   0       49.24       64.20     19.39 o 
   0  20   0      911.33      988.03     26.52 o 
   1  20   0       40.28       41.57     10.01 o 
   2  20   0        6.99        5.57      8.11 o 
   3  20   0      292.71      264.14     15.18 o 
   4  20   0       70.01       95.72     13.29 o 
   5  20   0      344.23      339.03     18.32 o 
   6  20   0       30.56       28.55     17.65 o 
   7  20   0      102.81      115.90     17.66 o 
   8  20   0       44.05       47.50     17.26 o 
   1  21   0      543.12      573.63     17.00 o 
   2  21   0      324.54      299.02     17.79 o 
   3  21   0      254.89      257.95     12.96 o 
   4  21   0      526.99      527.89     19.54 o 
   5  21   0        7.40        9.75     14.18 o 
   6  21   0      397.34      390.93     24.71 o 
   7  21   0      153.56      158.91     17.81 o 
   8  21   0       43.47       27.61     17.58 o 
   0  22   0      674.06      669.97     25.65 o 
   1  22   0       81.52       94.45     12.05 o 
   2  22   0       23.40       24.87     13.02 o 
   3  22   0      192.18      203.15     12.63 o 
   4  22   0        8.46       12.55     13.11 o 
   5  22   0       35.60       28.86     13.61 o 
   6  22   0       33.17       34.73     18.15 o 
   7  22   0        0.51       18.13     15.79 o 
   8  22   0       14.55        9.94     31.75 o 
   1  23   0       61.59       52.34     12.83 o 
   2  23   0      245.89      247.56     16.30 o 
   3  23   0      219.76      217.99     17.24 o 
   4  23   0      336.04      343.57     16.03 o 
   5  23   0        3.19        6.94     18.12 o 
   6  23   0      215.72      224.55     24.16 o 
   7  23   0      162.25      150.56     19.42 o 
   0  24   0       18.40       29.90     22.64 o 
   1  24   0       25.44       27.00     14.97 o 
   2  24   0        4.88        7.68     14.02 o 
   3  24   0       47.63       64.14     15.66 o 
   4  24   0        0.80       -1.68     17.53 o 
   5  24   0        1.84        6.59     17.90 o 
   6  24   0       16.91       22.80     20.28 o 
   1  25   0      272.49      289.69     23.43 o 
   2  25   0       50.88       47.69     17.39 o 
   3  25   0      248.17      263.31     23.13 o 
   4  25   0       86.85       91.79     19.57 o 
   5  25   0        3.16        4.27     32.65 o 
   0  26   0      110.84       88.08     26.81 o 
   1  26   0        3.57       10.82     17.94 o 
   2  26   0       25.17       30.44     18.18 o 
   3  26   0        0.60       10.19     20.19 o 
   4  26   0        4.18       -6.92     25.80 o 
   1  27   0       57.71       61.55     20.53 o 
   2  27   0       98.69       99.79     22.03 o 
   3  27   0      193.02      203.89     24.02 o 
   0  28   0      132.09      134.83     31.92 o 
   1  28   0       27.72       19.45     19.00 o 
   2  28   0       46.86       45.64     29.43 o 
 -12   1   1       18.75        3.57     24.98 o 
 -11   1   1      205.34      210.68     14.92 o 
 -10   1   1      127.64      129.58     12.56 o 
  -9   1   1       71.67       73.84      9.99 o 
  -8   1   1     1777.26     1749.55     33.37 o 
  -7   1   1      922.90      922.44     18.40 o 
  -6   1   1      554.55      566.93     13.60 o 
  -5   1   1      862.92      808.98     10.20 o 
  -4   1   1        2.35       17.16      3.56 o 
  -3   1   1    10436.01     9699.22     60.38 o 
  -2   1   1     2135.30     2535.39     18.70 o 
   3   1   1     1096.65     1124.20      8.06 o 
   4   1   1     2595.28     2726.23     15.33 o 
   5   1   1     1186.32     1201.82     12.88 o 
   6   1   1     1021.00     1075.77      7.32 o 
   7   1   1     2473.90     2455.31     20.61 o 
   8   1   1      319.38      300.83     11.93 o 
   9   1   1      154.48      141.39     11.60 o 
  10   1   1      196.65      219.38     13.69 o 
  11   1   1        9.55        4.09     14.71 o 
  12   1   1      216.14      242.21     27.18 o 
 -12   2   1       96.77       84.46     18.95 o 
 -11   2   1       41.05       45.26     16.01 o 
 -10   2   1      108.32       78.24     12.03 o 
  -9   2   1      180.64      176.34     12.02 o 
  -8   2   1        3.14       10.05     10.40 o 
  -7   2   1      140.52      141.77     10.82 o 
  -6   2   1      937.09      955.54     16.80 o 
  -5   2   1       70.61       68.77      7.51 o 
  -4   2   1     1215.15     1242.54     10.96 o 
  -3   2   1     2347.26     2546.80     33.96 o 
  -2   2   1     1336.28     1558.04     17.04 o 
   2   2   1      315.62      370.28      6.04 o 
   3   2   1     2492.51     2632.10     17.30 o 
   4   2   1     1325.78     1304.06     10.86 o 
   5   2   1      589.60      623.10      7.09 o 
   6   2   1      379.07      396.20      6.06 o 
   7   2   1        9.99       15.14      6.54 o 
   8   2   1      116.11       96.67      8.56 o 
   9   2   1       39.33       47.24     10.39 o 
  10   2   1      114.95      120.67     13.11 o 
  11   2   1       70.04       73.69     16.38 o 
  12   2   1        4.90       16.61     23.46 o 
 -12   3   1       15.30       10.58     18.17 o 
 -11   3   1      110.18      125.69     17.66 o 
 -10   3   1      131.81      136.78     14.16 o 
  -9   3   1       43.66       34.41      8.88 o 
  -8   3   1     1474.94     1467.14     24.59 o 
  -7   3   1      599.53      582.64     23.94 o 
  -6   3   1      392.88      373.84     14.22 o 
  -5   3   1     1409.08     1362.49     14.77 o 
  -4   3   1     1762.99     1827.66     15.06 o 
  -3   3   1     3809.21     3539.23     13.37 o 
  -2   3   1      661.85      617.70      7.67 o 
  -1   3   1      396.73      533.84      4.82 o 
   1   3   1     6779.02     6864.00     28.94 o 
   2   3   1    14556.62    13271.42     99.65 o 
   3   3   1      112.42       98.56      6.25 o 
   4   3   1     1910.75     1968.30     13.17 o 
   5   3   1      578.26      555.43      7.18 o 
   6   3   1      269.07      277.64      5.90 o 
   7   3   1     2413.40     2414.84     20.53 o 
   8   3   1      216.77      200.18      9.75 o 
   9   3   1      321.08      316.11     13.11 o 
  10   3   1      251.67      225.17     17.41 o 
  11   3   1        0.07       -0.87     21.83 o 
  12   3   1      119.04      138.84     19.03 o 
 -12   4   1        6.79       12.17     17.74 o 
 -11   4   1      184.89      179.92     18.44 o 
 -10   4   1        1.87        2.94     14.04 o 
  -9   4   1      153.47      140.67     10.08 o 
  -8   4   1        4.49        5.22     11.47 o 
  -7   4   1      166.09      160.78     13.18 o 
  -6   4   1     1023.56     1008.65     17.52 o 
  -5   4   1     1410.61     1398.92     15.21 o 
  -4   4   1     4686.21     4595.49     19.03 o 
  -3   4   1      575.73      629.90      5.63 o 
  -2   4   1     1514.53     1493.81     17.34 o 
  -1   4   1     9287.93     9221.05    165.93 o 
   0   4   1     2730.10     2780.90     29.63 o 
   1   4   1     1856.58     1862.69     14.49 o 
   2   4   1       87.98      114.52      5.46 o 
   3   4   1      912.75      902.75     13.19 o 
   4   4   1     3997.43     3899.06     21.70 o 
   5   4   1       82.22       72.36      4.11 o 
   6   4   1      262.84      246.45      5.89 o 
   7   4   1      232.24      239.07      8.74 o 
   8   4   1        5.68        3.80      7.24 o 
   9   4   1      391.42      401.71     12.72 o 
  10   4   1       47.32       60.86     15.78 o 
  11   4   1      111.44      119.80     18.62 o 
  12   4   1        4.09       -2.47     17.24 o 
 -12   5   1        5.83       19.65     17.93 o 
 -11   5   1       53.63       65.64     17.08 o 
 -10   5   1       19.86        7.84     11.54 o 
  -9   5   1       32.29       32.71     10.92 o 
  -8   5   1      658.00      661.53     16.26 o 
  -7   5   1      244.34      234.96     14.66 o 
  -6   5   1     1481.62     1513.52     17.57 o 
  -5   5   1     2061.89     2153.87     18.56 o 
  -4   5   1        0.54        6.63      3.51 o 
  -3   5   1     5206.13     5155.46     23.60 o 
  -2   5   1      287.09      282.57      4.81 o 
  -1   5   1      435.53      525.71      7.93 o 
   0   5   1      686.80      709.11     19.19 o 
   1   5   1     2715.10     2840.65     18.94 o 
   2   5   1     8124.76     7865.30     56.96 o 
   3   5   1       17.15       15.88      2.78 o 
   4   5   1      600.50      619.00      6.96 o 
   5   5   1      270.72      265.44      5.75 o 
   6   5   1      695.54      709.65      9.14 o 
   7   5   1      860.48      855.22     13.34 o 
   8   5   1       88.58       85.43      8.13 o 
   9   5   1      157.45      136.68     12.63 o 
  10   5   1       43.45       44.77     14.60 o 
  11   5   1        0.16       21.13     16.01 o 
  12   5   1       35.55       33.94     17.89 o 
 -12   6   1       10.21       13.96     16.85 o 
 -11   6   1      332.15      329.52     21.61 o 
 -10   6   1        6.10        2.24     13.19 o 
  -9   6   1      315.44      325.90     20.19 o 
  -8   6   1       28.56       27.26      7.28 o 
  -7   6   1      506.87      483.34     15.28 o 
  -6   6   1     2074.44     2095.31     20.49 o 
  -5   6   1     3445.34     3556.78     19.74 o 
  -4   6   1     5137.70     4937.83     17.54 o 
  -3   6   1        8.43       20.49      2.94 o 
  -2   6   1     1912.61     1978.67     13.59 o 
  -1   6   1    11123.61    10473.56    232.53 o 
   0   6   1     1023.62     1104.49      7.54 o 
   1   6   1     2685.04     2462.05     18.81 o 
   2   6   1       85.29       76.97      6.13 o 
   3   6   1     2029.24     2073.60     24.47 o 
   4   6   1     6039.77     5908.05     38.42 o 
   5   6   1     1673.15     1698.13     13.61 o 
   6   6   1     2214.16     2265.53     21.18 o 
   7   6   1       31.40       36.77      6.05 o 
   8   6   1      641.38      632.45     16.39 o 
   9   6   1      713.34      726.81     18.39 o 
  10   6   1      248.31      216.81     15.28 o 
  11   6   1      148.27      148.65     18.44 o 
  12   6   1        8.28       13.65     18.77 o 
 -12   7   1       38.10       21.54     19.58 o 
 -11   7   1       31.05       24.77     14.49 o 
 -10   7   1       33.35       38.49     13.57 o 
  -9   7   1       37.08       20.66     10.29 o 
  -8   7   1        3.55        5.42     10.58 o 
  -7   7   1       28.75       34.38     10.37 o 
  -6   7   1        8.84       13.55      6.53 o 
  -5   7   1      146.64      148.86      6.00 o 
  -4   7   1      149.77      152.72      4.83 o 
  -3   7   1      295.95      282.28      5.33 o 
  -2   7   1      108.75       96.53      4.46 o 
  -1   7   1      104.58      129.44      5.13 o 
   0   7   1      443.09      462.71      6.64 o 
   1   7   1      567.76      708.38      6.57 o 
   2   7   1     6755.38     6965.71     36.64 o 
   3   7   1      429.96      435.74      8.19 o 
   4   7   1      706.11      749.12      8.96 o 
   5   7   1       14.58       17.15      3.56 o 
   6   7   1      250.47      239.19      6.53 o 
   7   7   1       20.64       19.67      6.21 o 
   8   7   1       16.09       15.11     10.11 o 
   9   7   1        3.44       13.50     12.04 o 
  10   7   1        0.36        8.80     12.41 o 
  11   7   1        0.94        9.52     16.72 o 
  12   7   1       48.11       49.08     19.35 o 
 -12   8   1       36.66       32.02     22.58 o 
 -11   8   1       91.47      112.95     15.79 o 
 -10   8   1      151.58      126.04     13.92 o 
  -9   8   1      120.93      121.71     12.60 o 
  -8   8   1       62.65       59.19     10.46 o 
  -7   8   1      148.00      143.10     10.54 o 
  -6   8   1     1509.19     1519.55     18.07 o 
  -5   8   1     1625.82     1611.27     14.48 o 
  -4   8   1     2829.85     2809.80     17.20 o 
  -3   8   1       29.96       28.14      3.63 o 
  -2   8   1     2225.80     2397.70     15.80 o 
  -1   8   1    21893.00    20977.59    208.48 o 
   0   8   1     2537.28     2646.13     22.60 o 
   1   8   1    12957.16    12349.75    143.27 o 
   2   8   1       61.16       42.60      4.32 o 
   3   8   1     2000.18     2092.05     18.80 o 
   4   8   1     4311.03     4248.60     33.42 o 
   5   8   1     1554.18     1596.51     20.92 o 
   6   8   1     1947.50     1976.20     18.27 o 
   7   8   1      133.88      131.37      7.98 o 
   8   8   1      402.13      387.09     13.12 o 
   9   8   1     1296.19     1313.54     24.19 o 
  10   8   1       36.49       36.60     13.83 o 
  11   8   1      219.18      199.35     17.26 o 
  12   8   1       24.50        9.30     32.82 o 
 -11   9   1       30.77       37.30     15.11 o 
 -10   9   1       43.00       49.19     13.84 o 
  -9   9   1       18.31       24.85     13.51 o 
  -8   9   1      364.01      347.82     15.56 o 
  -7   9   1      128.94      115.75     10.58 o 
  -6   9   1      225.35      218.92     14.17 o 
  -5   9   1      475.91      483.68      9.21 o 
  -4   9   1        6.53       10.98      3.96 o 
  -3   9   1      523.84      582.45     12.29 o 
  -2   9   1      616.10      654.00     10.12 o 
  -1   9   1      767.32      796.39     17.26 o 
   0   9   1      707.61      752.91      7.66 o 
   1   9   1      377.78      398.17      6.11 o 
   2   9   1      118.35      128.35      6.07 o 
   3   9   1      274.05      273.34      9.57 o 
   4   9   1       52.84       48.43      6.74 o 
   5   9   1       26.23       24.23      5.74 o 
   6   9   1      635.94      641.59     12.05 o 
   7   9   1      377.10      354.62     10.49 o 
   8   9   1       25.25       19.02     11.05 o 
   9   9   1        7.55       10.72     12.32 o 
  10   9   1       14.56       16.75     13.71 o 
  11   9   1       22.40       24.54     14.96 o 
 -11  10   1      148.46      153.97     17.10 o 
 -10  10   1       43.87       42.93     14.17 o 
  -9  10   1      720.68      758.82     23.30 o 
  -8  10   1       41.31       42.15     10.70 o 
  -7  10   1      238.33      233.33     12.16 o 
  -6  10   1     2314.75     2331.37     27.70 o 
  -5  10   1       75.18       73.15      6.77 o 
  -4  10   1     1508.31     1466.57     13.75 o 
  -3  10   1      316.09      328.26      7.01 o 
  -2  10   1      796.96      779.64      9.31 o 
  -1  10   1     7612.69     7102.01     55.43 o 
   0  10   1      901.56      827.09      8.43 o 
   1  10   1     2455.59     2256.11     15.29 o 
   2  10   1      578.33      616.99     10.42 o 
   3  10   1      269.15      232.52      8.89 o 
   4  10   1     1630.08     1628.41     19.66 o 
   5  10   1     1903.43     1919.61     22.53 o 
   6  10   1      254.61      245.50      9.20 o 
   7  10   1        6.32        6.11      7.09 o 
   8  10   1       46.34       43.10     11.09 o 
   9  10   1      890.34      890.40     21.64 o 
  10  10   1       11.88       13.87     13.40 o 
  11  10   1       71.14       57.17     15.45 o 
 -11  11   1       12.22        9.71     15.31 o 
 -10  11   1       36.80       38.41     14.79 o 
  -9  11   1        2.79       11.14     11.98 o 
  -8  11   1      118.30      126.53     12.63 o 
  -7  11   1       15.64        8.87      9.49 o 
  -6  11   1       35.46       38.35      9.10 o 
  -5  11   1        6.22        9.25      5.58 o 
  -4  11   1     1074.99     1110.89     14.36 o 
  -3  11   1     1272.29     1326.00     12.74 o 
  -2  11   1      822.21      801.06      8.86 o 
  -1  11   1     1534.50     1598.68     13.72 o 
   0  11   1      394.32      374.00      6.40 o 
   1  11   1       22.72       18.77      3.38 o 
   2  11   1      696.16      676.97     10.67 o 
   3  11   1      753.99      772.73     13.89 o 
   4  11   1       78.58       72.93      8.14 o 
   5  11   1      253.08      234.40     13.73 o 
   6  11   1       32.96       32.64      7.81 o 
   7  11   1        2.92        7.80      7.75 o 
   8  11   1       26.29       27.79     11.82 o 
   9  11   1        9.13       13.98     11.56 o 
  10  11   1       82.03       66.80     15.15 o 
  11  11   1        0.08       -8.80     17.65 o 
 -11  12   1       72.73       76.27     18.69 o 
 -10  12   1       33.25       31.71     17.04 o 
  -9  12   1      267.58      255.19     15.66 o 
  -8  12   1      170.38      154.69     15.16 o 
  -7  12   1      188.96      172.34     14.08 o 
  -6  12   1     2194.95     2171.86     28.87 o 
  -5  12   1      869.28      892.76     19.19 o 
  -4  12   1      661.77      657.42      9.52 o 
  -3  12   1      223.56      205.96      6.05 o 
  -2  12   1       41.82       47.01      4.15 o 
  -1  12   1     3952.22     3955.94     20.86 o 
   0  12   1      313.81      346.02      4.82 o 
   1  12   1     1749.25     1762.07     21.33 o 
   2  12   1      160.51      142.38      7.08 o 
   3  12   1       61.96       58.24      8.07 o 
   4  12   1     1177.62     1166.33     30.40 o 
   5  12   1      128.49      122.65      9.55 o 
   6  12   1      703.77      707.05     15.16 o 
   7  12   1       19.86       25.98      9.03 o 
   8  12   1      351.05      313.91     23.11 o 
   9  12   1      297.57      315.08     19.19 o 
  10  12   1       87.48       86.99     17.90 o 
  11  12   1       37.74       63.61     18.88 o 
 -11  13   1       30.21       31.78     19.00 o 
 -10  13   1       80.41       71.43     17.80 o 
  -9  13   1       77.00       74.60     15.99 o 
  -8  13   1      487.30      468.69     19.49 o 
  -7  13   1      129.80      117.11     12.70 o 
  -6  13   1      886.18      876.30     21.21 o 
  -5  13   1      310.43      335.60      9.57 o 
  -4  13   1      113.04       99.46      5.74 o 
  -3  13   1     1792.08     1834.64     34.18 o 
  -2  13   1       52.01       47.72      4.51 o 
  -1  13   1     1502.00     1505.26     10.91 o 
   0  13   1     1595.39     1553.99     12.68 o 
   1  13   1       57.97       54.42      4.34 o 
   2  13   1     5497.44     5297.61     33.31 o 
   3  13   1     1435.62     1478.28     20.23 o 
   4  13   1      351.36      337.27     12.66 o 
   5  13   1     3080.52     3033.75     30.90 o 
   6  13   1      262.27      243.34     11.48 o 
   7  13   1     1109.68     1118.44     19.86 o 
   8  13   1       15.56        8.63     13.63 o 
   9  13   1      129.24      125.59     17.31 o 
  10  13   1        9.51       13.32     17.20 o 
  11  13   1        2.10        1.76     18.56 o 
 -11  14   1       41.90       51.07     32.06 o 
 -10  14   1        5.98       -1.07     21.18 o 
  -9  14   1       29.90       34.27     15.52 o 
  -8  14   1       26.41       25.51     13.71 o 
  -7  14   1        0.48        9.06     11.70 o 
  -6  14   1       16.90       16.69     11.57 o 
  -5  14   1       73.36       68.29     10.74 o 
  -4  14   1      190.63      177.62      9.31 o 
  -3  14   1       65.97       72.84      5.11 o 
  -2  14   1      191.71      194.45      9.61 o 
  -1  14   1     2337.89     2416.80     26.22 o 
   0  14   1       45.88       52.40      3.15 o 
   1  14   1      778.58      773.33      9.40 o 
   2  14   1      393.40      369.39     12.04 o 
   3  14   1      131.78      129.87      9.38 o 
   4  14   1      756.53      780.04     16.75 o 
   5  14   1      393.10      405.33     21.25 o 
   6  14   1        5.25        8.49      8.75 o 
   7  14   1        1.61       -0.89     10.57 o 
   8  14   1       11.05       14.71     13.46 o 
   9  14   1      154.58      139.61     18.40 o 
  10  14   1       10.32       18.77     17.73 o 
 -10  15   1      111.17      107.00     19.35 o 
  -9  15   1       25.68       23.45     15.54 o 
  -8  15   1      689.14      664.20     22.94 o 
  -7  15   1       34.46       37.94     12.88 o 
  -6  15   1      254.26      244.54     26.13 o 
  -5  15   1      496.21      492.89     17.52 o 
  -4  15   1      725.78      731.99     14.35 o 
  -3  15   1     2850.75     2893.61     30.71 o 
  -2  15   1      468.57      484.61     11.08 o 
  -1  15   1     1167.66     1164.39     17.97 o 
   0  15   1       92.02      113.22      4.71 o 
   1  15   1       28.96       25.55      3.95 o 
   2  15   1     2230.57     2234.98     27.88 o 
   3  15   1      204.80      203.69     13.18 o 
   4  15   1      641.51      619.38     16.63 o 
   5  15   1      904.49      838.65     19.75 o 
   6  15   1      103.21      111.13     12.76 o 
   7  15   1      502.60      524.88     16.13 o 
   8  15   1      101.93      100.24     15.19 o 
   9  15   1       43.64       42.28     17.05 o 
  10  15   1      302.73      319.47     23.28 o 
 -10  16   1       15.96       21.01     18.11 o 
  -9  16   1       54.04       59.68     16.00 o 
  -8  16   1        1.19        1.88     15.34 o 
  -7  16   1       45.29       41.62     13.60 o 
  -6  16   1       16.61        9.59     14.69 o 
  -5  16   1       49.89       43.56     11.59 o 
  -4  16   1        0.48        0.39      7.88 o 
  -3  16   1        8.45        7.63      7.87 o 
  -2  16   1      364.85      322.90     16.03 o 
  -1  16   1      128.60      120.05      7.06 o 
   0  16   1        5.14        8.76      3.99 o 
   1  16   1       58.59       56.44      5.98 o 
   2  16   1      285.69      263.46     10.27 o 
   3  16   1       27.40       32.70      9.00 o 
   4  16   1       12.69        9.83     10.38 o 
   5  16   1        2.09       -0.22     10.84 o 
   6  16   1        8.22        1.29     10.88 o 
   7  16   1        7.22        6.23     11.49 o 
   8  16   1       10.90       19.11     15.20 o 
   9  16   1       25.86       26.77     17.13 o 
  10  16   1        8.02        8.50     15.51 o 
 -10  17   1       33.37       19.97     21.42 o 
  -9  17   1       17.24       16.79     18.03 o 
  -8  17   1      449.80      437.97     21.70 o 
  -7  17   1       69.06       62.17     15.79 o 
  -6  17   1      372.09      362.17     22.29 o 
  -5  17   1      402.31      415.89     16.73 o 
  -4  17   1      304.27      281.51     11.61 o 
  -3  17   1     1662.26     1755.93     21.47 o 
  -2  17   1      830.90      809.18     16.53 o 
  -1  17   1      312.87      338.55      9.54 o 
   0  17   1     1054.13     1063.90     12.80 o 
   1  17   1      132.91      127.55      6.88 o 
   2  17   1     2454.33     2446.01     43.06 o 
   3  17   1      186.65      173.31     11.93 o 
   4  17   1      405.15      394.76     15.48 o 
   5  17   1      624.33      585.49     18.17 o 
   6  17   1       19.24       17.01     12.92 o 
   7  17   1      540.00      497.29     17.22 o 
   8  17   1        1.77       -4.71     15.19 o 
   9  17   1        7.20       11.01     16.27 o 
  10  17   1       43.62       25.94     22.64 o 
  -9  18   1        3.43        5.00     16.77 o 
  -8  18   1        0.15        6.24     17.08 o 
  -7  18   1        3.02        8.31     14.58 o 
  -6  18   1       21.11       26.70     17.67 o 
  -5  18   1       32.00       29.07     12.88 o 
  -4  18   1       27.94       18.00      9.39 o 
  -3  18   1        2.62        0.31      9.10 o 
  -2  18   1      230.50      226.78      9.56 o 
  -1  18   1      112.09      108.68      7.57 o 
   0  18   1       21.98       26.88      6.74 o 
   1  18   1      147.33      155.18      8.68 o 
   2  18   1       43.95       38.01     10.15 o 
   3  18   1        2.40       -0.40     10.33 o 
   4  18   1        1.30        0.30     11.13 o 
   5  18   1        0.56        3.87     12.10 o 
   6  18   1       31.57       33.22     13.10 o 
   7  18   1        0.62        3.02     12.01 o 
   8  18   1       32.77       34.14     16.78 o 
   9  18   1       19.34       23.09     18.33 o 
  -9  19   1       40.05       40.67     18.01 o 
  -8  19   1      271.96      275.45     20.20 o 
  -7  19   1      113.61      127.30     16.10 o 
  -6  19   1       33.90       32.94     18.23 o 
  -5  19   1       53.16       53.41     16.61 o 
  -4  19   1      286.00      278.64     15.19 o 
  -3  19   1      496.71      452.97     13.90 o 
  -2  19   1      137.95      128.33      8.89 o 
  -1  19   1      191.77      161.34      9.06 o 
   0  19   1      291.10      273.00     11.81 o 
   1  19   1      284.80      289.83     12.53 o 
   2  19   1      656.24      640.00     17.21 o 
   3  19   1      209.43      198.85     13.12 o 
   4  19   1        2.26        2.78     11.52 o 
   5  19   1      216.80      198.59     15.41 o 
   6  19   1      107.46      108.36     14.21 o 
   7  19   1      300.78      314.08     16.27 o 
   8  19   1       16.46       22.47     16.93 o 
   9  19   1       19.87       32.89     18.43 o 
  -8  20   1        0.61       18.38     17.50 o 
  -7  20   1       77.93       81.87     16.20 o 
  -6  20   1      133.72      142.92     21.10 o 
  -5  20   1      131.10      141.90     17.48 o 
  -4  20   1      335.14      340.90     16.48 o 
  -3  20   1        1.86        0.49      8.47 o 
  -2  20   1      405.30      392.92     11.81 o 
  -1  20   1      480.54      455.27     14.60 o 
   0  20   1       87.33       75.54     10.64 o 
   1  20   1      498.55      508.14     14.11 o 
   2  20   1       23.06       36.99     10.58 o 
   3  20   1      164.24      146.83     13.53 o 
   4  20   1      107.64       96.77     14.29 o 
   5  20   1      128.24      125.73     15.28 o 
   6  20   1      230.68      206.97     17.58 o 
   7  20   1        0.94       -2.46     15.99 o 
   8  20   1      102.92      104.83     18.40 o 
   9  20   1       53.12       49.42     35.84 o 
  -8  21   1      272.87      290.88     23.23 o 
  -7  21   1       84.80       79.72     17.10 o 
  -6  21   1       20.19       15.40     19.44 o 
  -5  21   1       10.95       17.38     16.11 o 
  -4  21   1       43.73       35.40     12.12 o 
  -3  21   1      423.09      427.81     13.28 o 
  -2  21   1        3.51        3.68     10.34 o 
  -1  21   1      679.29      723.47     17.99 o 
   0  21   1      234.58      214.72     14.74 o 
   1  21   1       27.45       34.61     12.89 o 
   2  21   1      710.30      753.03     21.41 o 
   3  21   1      152.57      156.25     13.84 o 
   4  21   1       52.95       66.40     13.37 o 
   5  21   1       88.93       73.39     14.46 o 
   6  21   1        0.88       -0.15     14.91 o 
   7  21   1       80.74       92.95     17.20 o 
   8  21   1        0.83       -5.78     17.14 o 
  -8  22   1       16.93        5.01     33.46 o 
  -7  22   1       58.42       60.10     17.28 o 
  -6  22   1      127.37      131.69     20.20 o 
  -5  22   1       47.87       45.87     18.50 o 
  -4  22   1      494.60      545.73     21.82 o 
  -3  22   1       28.40       38.77     15.92 o 
  -2  22   1      341.12      359.94     16.50 o 
  -1  22   1      344.68      353.61     16.63 o 
   0  22   1      157.97      175.01     14.56 o 
   1  22   1      246.29      234.16     15.84 o 
   2  22   1       14.43       17.61     12.67 o 
   3  22   1      198.28      200.61     15.72 o 
   4  22   1      415.45      428.00     20.07 o 
   5  22   1       98.74      110.67     16.79 o 
   6  22   1      333.63      338.41     21.24 o 
   7  22   1       42.47       39.16     16.93 o 
   8  22   1      116.66      132.34     24.78 o 
  -7  23   1       24.40       22.50     17.99 o 
  -6  23   1        3.65        6.01     19.82 o 
  -5  23   1       26.73       29.12     18.46 o 
  -4  23   1       43.96       55.73     17.21 o 
  -3  23   1       10.88       18.99     16.02 o 
  -2  23   1        2.84        4.92     13.07 o 
  -1  23   1        0.76        1.75     13.34 o 
   0  23   1        3.05        7.18     16.31 o 
   1  23   1       55.55       59.66     13.76 o 
   2  23   1       14.86       11.37     13.64 o 
   3  23   1        9.61        9.70     14.40 o 
   4  23   1       42.77       51.24     13.79 o 
   5  23   1        8.44        9.96     15.28 o 
   6  23   1       59.45       85.93     22.67 o 
   7  23   1       28.35       42.18     17.88 o 
  -7  24   1       21.36        4.63     26.97 o 
  -6  24   1      257.01      261.21     24.09 o 
  -5  24   1       44.88       47.57     28.06 o 
  -4  24   1      235.05      210.83     30.09 o 
  -3  24   1       36.21       50.55     17.96 o 
  -2  24   1        4.35       -3.02     16.58 o 
  -1  24   1      344.60      360.81     18.51 o 
   0  24   1        2.91        1.63     13.67 o 
   1  24   1      189.72      191.93     15.93 o 
   2  24   1       25.54       21.84     13.72 o 
   3  24   1       85.67       78.02     15.85 o 
   4  24   1      332.91      335.95     20.33 o 
   5  24   1       15.45       13.59     15.50 o 
   6  24   1      134.08      123.76     22.41 o 
   7  24   1        3.22        1.59     29.10 o 
  -5  25   1        7.07       -2.24     31.56 o 
  -4  25   1       63.35       34.92     27.58 o 
  -3  25   1        0.10      -11.59     17.24 o 
  -2  25   1       18.47       18.13     17.65 o 
  -1  25   1        0.46        8.24     14.66 o 
   0  25   1        5.88        4.46     14.99 o 
   1  25   1        0.33       11.99     15.52 o 
   2  25   1        2.91        3.87     15.47 o 
   3  25   1       23.75       19.57     14.65 o 
   4  25   1       45.85       58.15     16.04 o 
   5  25   1        6.30       10.54     19.52 o 
   6  25   1       44.65       43.66     28.54 o 
  -4  26   1      313.23      346.85     40.01 o 
  -3  26   1       38.12       35.41     28.57 o 
  -2  26   1      149.35      169.61     20.79 o 
  -1  26   1      371.87      409.35     25.64 o 
   0  26   1       59.49       71.52     16.13 o 
   1  26   1      191.89      178.19     18.48 o 
   2  26   1       10.22        7.68     14.90 o 
   3  26   1       67.06       69.26     16.93 o 
   4  26   1      189.79      217.58     24.01 o 
  -3  27   1       34.65       51.82     33.01 o 
  -2  27   1        2.58       10.10     18.46 o 
  -1  27   1       42.83       31.73     18.36 o 
   0  27   1       81.99       86.94     20.78 o 
   1  27   1        2.30       -0.66     19.45 o 
   2  27   1      119.31       98.10     20.58 o 
   3  27   1        6.28       27.78     19.42 o 
   4  27   1       97.06       99.72     30.48 o 
  -2  28   1        2.17       17.53     31.34 o 
  -1  28   1      179.57      179.96     23.96 o 
   0  28   1        1.00       10.57     19.57 o 
   1  28   1       36.35       42.02     21.84 o 
   2  28   1        2.65        1.73     20.18 o 
   3  28   1       16.60       27.46     28.33 o 
 -12   0   2       43.96       46.76     33.76 o 
 -11   0   2      268.79      253.80     23.17 o 
 -10   0   2       61.50       68.21     16.62 o 
  -9   0   2      409.02      426.01     31.02 o 
  -8   0   2      157.45      142.27     23.63 o 
  -7   0   2     1387.89     1470.15     43.97 o 
  -6   0   2     1849.62     1821.04     24.23 o 
  -5   0   2     2207.99     2096.23     19.91 o 
  -4   0   2     4035.58     4138.45     28.30 o 
  -3   0   2      598.31      515.61     10.16 o 
  -2   0   2      611.35      795.31     12.55 o 
  -1   0   2    18697.06    19825.08    137.69 o 
   2   0   2     7362.78     7204.42     42.90 o 
   3   0   2       52.88       10.71      4.43 o 
   4   0   2     8492.58     8565.29     35.81 o 
   5   0   2      459.03      473.61     16.50 o 
   6   0   2      350.34      363.18     13.44 o 
   7   0   2      692.22      744.95     25.95 o 
   8   0   2     1225.55     1227.64     41.41 o 
   9   0   2      426.12      451.76     21.42 o 
  10   0   2      100.38       90.03     17.78 o 
  11   0   2       39.56       60.72     28.27 o 
  12   0   2       39.28       55.05     31.21 o 
 -12   1   2       55.45       33.39     17.14 o 
 -11   1   2       72.75       62.77     13.67 o 
 -10   1   2      140.53      121.19     12.32 o 
  -9   1   2       42.93       35.68     16.86 o 
  -8   1   2       54.92       51.90     11.18 o 
  -7   1   2        4.67        6.19      8.95 o 
  -6   1   2      114.16      112.58      6.51 o 
  -5   1   2       29.38       24.65      4.24 o 
  -4   1   2      785.92      799.22      8.57 o 
  -3   1   2     1763.16     1889.39     10.82 o 
  -2   1   2      440.40      489.03      8.48 o 
  -1   1   2     4232.68     4609.66     17.16 o 
   1   1   2     4190.79     4378.72     36.45 o 
   2   1   2    12239.29    11981.40     84.74 o 
   3   1   2     1108.25     1201.38      9.42 o 
   4   1   2     1731.92     1931.11     13.51 o 
   5   1   2       27.99       30.38      4.71 o 
   6   1   2       29.39       28.05      6.01 o 
   7   1   2       49.29       45.77      7.65 o 
   8   1   2       40.40       35.63      9.11 o 
   9   1   2       23.06       14.19      9.29 o 
  10   1   2        3.21       -2.22     11.13 o 
  11   1   2       24.44       38.04     14.70 o 
  12   1   2        2.55       11.69     22.66 o 
 -12   2   2       44.41       42.16     17.76 o 
 -11   2   2       28.68       45.62     16.42 o 
 -10   2   2      290.09      304.03     14.49 o 
  -9   2   2       94.01       91.93     17.25 o 
  -8   2   2      382.44      405.44     15.78 o 
  -7   2   2     1217.85     1242.08     23.42 o 
  -6   2   2      481.40      462.82     12.15 o 
  -5   2   2     2588.82     2462.44     18.80 o 
  -4   2   2      372.45      465.83      7.29 o 
  -3   2   2      881.57      796.26      7.81 o 
  -2   2   2     8322.25     8339.79     30.36 o 
  -1   2   2     2208.04     2230.42     22.69 o 
   1   2   2     3620.10     3973.18     27.28 o 
   2   2   2     1730.47     1755.02      9.44 o 
   3   2   2    12159.99    11548.02     32.19 o 
   4   2   2    10089.20     9966.67     53.22 o 
   5   2   2     1030.84      998.95     11.29 o 
   6   2   2      987.42     1001.50     12.74 o 
   7   2   2      190.03      183.65      8.18 o 
   8   2   2     1221.05     1247.60     18.98 o 
   9   2   2      292.13      297.07     13.29 o 
  10   2   2      374.83      343.72     15.22 o 
  11   2   2       16.52        2.31     15.20 o 
  12   2   2       38.18       31.73     25.73 o 
 -12   3   2       11.30       21.19     17.88 o 
 -11   3   2        6.62       -0.07     16.80 o 
 -10   3   2        7.09       -1.21     11.71 o 
  -9   3   2      347.88      335.24     16.61 o 
  -8   3   2        9.53        9.21     10.28 o 
  -7   3   2      921.29      961.61     22.59 o 
  -6   3   2      114.76      116.19      8.81 o 
  -5   3   2      273.17      275.11      7.22 o 
  -4   3   2     7542.69     7434.85     60.36 o 
  -3   3   2      235.55      242.65      5.19 o 
  -2   3   2     4899.56     4923.99     29.30 o 
  -1   3   2        4.24        7.73      2.49 o 
   0   3   2      132.83      165.09      3.03 o 
   1   3   2     1310.71     1329.77     12.52 o 
   2   3   2      174.22      189.51      5.24 o 
   3   3   2     3121.86     3148.58     17.92 o 
   4   3   2     1720.49     1788.60     12.47 o 
   5   3   2        0.90        2.36      3.95 o 
   6   3   2      849.74      877.33     12.02 o 
   7   3   2       26.08       26.51      6.68 o 
   8   3   2        2.16        2.75      7.66 o 
   9   3   2       29.08       18.67      9.91 o 
  10   3   2        0.21        0.47     13.03 o 
  11   3   2       92.51      101.42     17.04 o 
  12   3   2        0.14       -8.08     18.27 o 
 -12   4   2       29.32       27.64     17.81 o 
 -11   4   2       29.39       22.77     15.65 o 
 -10   4   2       92.74       99.95     13.31 o 
  -9   4   2       88.43       82.89     13.19 o 
  -8   4   2      205.61      200.38     13.32 o 
  -7   4   2      582.99      589.68     18.03 o 
  -6   4   2     3290.71     3357.58     25.15 o 
  -5   4   2     3324.63     3398.61     22.74 o 
  -4   4   2     3609.44     3794.93     18.47 o 
  -3   4   2     3703.59     3707.03     21.98 o 
  -2   4   2      695.98      634.35      6.93 o 
  -1   4   2     3400.27     3372.14     18.18 o 
   0   4   2      756.95      713.46      6.51 o 
   1   4   2        7.36       17.79      2.82 o 
   2   4   2      452.99      426.20      7.71 o 
   3   4   2     2399.62     2369.38     12.61 o 
   4   4   2     3173.50     3155.31     23.67 o 
   5   4   2      430.57      411.95      8.45 o 
   6   4   2      277.99      289.77      6.81 o 
   7   4   2      201.49      200.69      8.74 o 
   8   4   2      232.86      220.88      9.60 o 
   9   4   2      447.99      432.16     16.00 o 
  10   4   2       47.75       43.79     14.21 o 
  11   4   2       25.19        9.53     16.81 o 
  12   4   2        2.41        7.96     17.51 o 
 -12   5   2      136.14      141.77     20.28 o 
 -11   5   2       67.03       63.97     16.97 o 
 -10   5   2       10.54        2.90     11.94 o 
  -9   5   2      349.11      377.86     17.26 o 
  -8   5   2        9.97       10.22     10.55 o 
  -7   5   2      335.73      341.71     12.48 o 
  -6   5   2       22.66       31.57      6.54 o 
  -5   5   2      317.95      326.57     10.96 o 
  -4   5   2     1953.68     1817.33     11.62 o 
  -3   5   2      729.36      829.51      9.19 o 
  -2   5   2      688.05      535.14      6.74 o 
  -1   5   2       43.17       36.13      3.78 o 
   0   5   2      631.88      723.70      5.66 o 
   1   5   2     8508.16     7994.61     45.03 o 
   2   5   2       51.75       57.70      5.26 o 
   3   5   2     3420.96     3302.97     25.37 o 
   4   5   2     1970.04     2017.25     16.85 o 
   5   5   2       78.17       84.99      5.06 o 
   6   5   2     2549.99     2636.21     17.05 o 
   7   5   2       11.46        8.40      6.40 o 
   8   5   2      383.18      381.16     11.54 o 
   9   5   2       10.52        7.56     12.13 o 
  10   5   2       49.38       47.17     14.87 o 
  11   5   2      292.87      326.25     21.28 o 
  12   5   2        3.26       -6.27     18.55 o 
 -12   6   2        2.26       22.21     17.80 o 
 -11   6   2       54.92       47.82     17.38 o 
 -10   6   2       11.38       13.22     12.14 o 
  -9   6   2      112.83      109.96     11.76 o 
  -8   6   2       18.72       14.84     13.59 o 
  -7   6   2        2.34       -1.36      7.82 o 
  -6   6   2      209.28      200.74      8.88 o 
  -5   6   2      474.38      470.15      7.98 o 
  -4   6   2        0.67        3.20      3.34 o 
  -3   6   2      763.92      795.16     10.70 o 
  -2   6   2     3499.72     3612.40     16.63 o 
  -1   6   2       18.17        6.29      3.39 o 
   0   6   2      798.35      787.70      6.03 o 
   1   6   2       21.20       38.70      5.17 o 
   2   6   2     1828.20     1917.59     46.42 o 
   3   6   2     1267.18     1323.01     15.33 o 
   4   6   2     2149.84     2212.04     13.68 o 
   5   6   2      206.49      204.66      6.27 o 
   6   6   2       37.30       39.40      4.90 o 
   7   6   2       68.75       66.40      5.27 o 
   8   6   2      465.53      450.34     14.90 o 
   9   6   2       31.75       30.31     12.16 o 
  10   6   2      122.21      115.95     14.20 o 
  11   6   2       12.09       18.89     17.09 o 
  12   6   2       42.63       46.69     18.29 o 
 -12   7   2      161.79      169.22     21.84 o 
 -11   7   2       68.72       68.05     14.88 o 
 -10   7   2       43.63       42.11     13.49 o 
  -9   7   2      592.02      593.75     17.29 o 
  -8   7   2      250.87      221.30     16.79 o 
  -7   7   2      393.13      395.26     12.44 o 
  -6   7   2      219.55      243.47      9.50 o 
  -5   7   2       26.74       29.83      4.68 o 
  -4   7   2     5221.70     5092.37     49.12 o 
  -3   7   2     1123.56     1273.72     11.17 o 
  -2   7   2     8023.37     7926.33     81.65 o 
  -1   7   2      250.27      191.77      8.69 o 
   0   7   2      710.92      754.39      8.94 o 
   1   7   2    14608.36    12762.53     45.87 o 
   2   7   2      422.02      520.27     11.36 o 
   3   7   2     3532.70     3451.68     41.37 o 
   4   7   2       61.94       49.80      3.36 o 
   5   7   2       17.87       17.88      3.73 o 
   6   7   2     1696.61     1772.07     22.12 o 
   7   7   2      218.40      205.46      7.86 o 
   8   7   2      686.08      692.56     17.08 o 
   9   7   2       24.70       32.58     11.98 o 
  10   7   2       86.34       72.41     14.19 o 
  11   7   2      325.15      332.27     20.60 o 
  12   7   2        5.41       -2.24     20.98 o 
 -12   8   2       18.42       38.64     22.50 o 
 -11   8   2        7.57        7.27     14.01 o 
 -10   8   2       87.96       78.89     14.43 o 
  -9   8   2       30.15       27.88     12.49 o 
  -8   8   2        0.00        8.33     11.93 o 
  -7   8   2       46.46       43.84      8.27 o 
  -6   8   2        0.58        1.92      6.85 o 
  -5   8   2      160.68      150.87      5.59 o 
  -4   8   2        3.02        0.87      4.07 o 
  -3   8   2        0.37        1.48      3.36 o 
  -2   8   2       15.28       22.37      5.13 o 
  -1   8   2      251.78      291.40     10.41 o 
   0   8   2     3272.84     3553.55     19.33 o 
   1   8   2      230.22      298.69     11.37 o 
   2   8   2       23.90       24.68      6.51 o 
   3   8   2       82.89       77.26      8.51 o 
   4   8   2     1251.95     1287.86     21.46 o 
   5   8   2       43.14       43.83      3.58 o 
   6   8   2       11.11       11.89      6.37 o 
   7   8   2      222.43      192.22      9.41 o 
   8   8   2        1.36        1.26     10.33 o 
   9   8   2       13.83       14.94     12.33 o 
  10   8   2        4.07        2.79     13.12 o 
  11   8   2       24.39       20.07     18.51 o 
  12   8   2        0.49        2.80     28.71 o 
 -11   9   2        4.13       -0.81     14.43 o 
 -10   9   2        7.23        9.00     13.31 o 
  -9   9   2      398.12      404.00     18.06 o 
  -8   9   2        6.88        7.59     12.31 o 
  -7   9   2      493.08      475.50     13.36 o 
  -6   9   2       38.40       31.50      7.18 o 
  -5   9   2       87.49       83.56      5.39 o 
  -4   9   2     2997.09     2956.39     26.17 o 
  -3   9   2       70.47       68.01      4.74 o 
  -2   9   2     4826.89     4678.00     27.22 o 
  -1   9   2     1104.89     1121.51     18.93 o 
   0   9   2       27.30       31.26      4.20 o 
   1   9   2    13203.35    11984.68     93.92 o 
   2   9   2      195.03      200.94      9.32 o 
   3   9   2     3181.40     3156.66     30.64 o 
   4   9   2      218.60      217.01      8.96 o 
   5   9   2      247.24      246.24      8.32 o 
   6   9   2     1711.72     1746.83     17.98 o 
   7   9   2      197.48      189.31      9.12 o 
   8   9   2      303.43      275.91     11.96 o 
   9   9   2      159.23      155.10     13.92 o 
  10   9   2       15.08       12.07     13.33 o 
  11   9   2      346.14      373.86     23.43 o 
 -11  10   2       43.93       38.45     15.49 o 
 -10  10   2       21.25       16.79     12.86 o 
  -9  10   2       34.60       40.95     13.28 o 
  -8  10   2      181.89      171.79     12.20 o 
  -7  10   2       11.14       15.84      8.68 o 
  -6  10   2      336.71      341.84     10.85 o 
  -5  10   2       62.07       62.65      5.28 o 
  -4  10   2       99.75       88.94      6.17 o 
  -3  10   2      275.18      258.94      6.95 o 
  -2  10   2       44.42       39.16      4.46 o 
  -1  10   2     1142.64     1145.51     14.92 o 
   0  10   2      147.73      135.22      5.68 o 
   1  10   2      125.27      133.83      5.69 o 
   2  10   2       19.12       23.63      7.15 o 
   3  10   2       13.57       10.70      1.75 o 
   4  10   2       10.94        6.14      6.85 o 
   5  10   2       22.46       23.02      7.76 o 
   6  10   2      126.33      115.40      8.54 o 
   7  10   2       73.05       69.45      8.55 o 
   8  10   2       21.84       13.30      9.59 o 
   9  10   2       22.86       27.22     12.74 o 
  10  10   2        1.17        8.82     13.83 o 
  11  10   2        0.09       12.07     14.80 o 
 -11  11   2        1.12        2.85     15.08 o 
 -10  11   2       20.43       22.10     14.39 o 
  -9  11   2      705.75      701.90     20.16 o 
  -8  11   2       82.84       82.04     12.22 o 
  -7  11   2     1257.50     1282.79     19.33 o 
  -6  11   2      822.53      832.14     15.07 o 
  -5  11   2        0.83        4.55      5.58 o 
  -4  11   2     2704.89     2801.70     25.59 o 
  -3  11   2       93.79       85.53      5.61 o 
  -2  11   2     1225.84     1216.82     12.68 o 
  -1  11   2      391.63      370.70      7.37 o 
   0  11   2      350.40      343.47      7.99 o 
   1  11   2     5548.21     5230.97     85.56 o 
   2  11   2      231.34      243.49      8.70 o 
   3  11   2      230.96      219.71      9.37 o 
   4  11   2       79.23       83.78     13.50 o 
   5  11   2      138.94      123.17      9.58 o 
   6  11   2     1598.05     1618.09     20.54 o 
   7  11   2        2.31        6.30      8.75 o 
   8  11   2      493.39      500.20     19.28 o 
   9  11   2      165.13      162.38     17.36 o 
  10  11   2        0.29       12.06     17.26 o 
  11  11   2      156.34      173.84     20.26 o 
 -11  12   2       22.47       32.31     18.07 o 
 -10  12   2        5.64       -0.49     16.60 o 
  -9  12   2        4.36       -0.52     12.87 o 
  -8  12   2        2.73        4.36     11.64 o 
  -7  12   2      246.10      231.62     14.91 o 
  -6  12   2      131.72      152.29     10.44 o 
  -5  12   2      324.50      330.06      9.90 o 
  -4  12   2       21.72       17.05      5.96 o 
  -3  12   2      151.05      155.14      8.83 o 
  -2  12   2     2248.08     2253.20     17.44 o 
  -1  12   2      810.19      781.92     10.12 o 
   0  12   2     1939.74     1914.63     12.30 o 
   1  12   2     1002.65     1028.22     10.21 o 
   2  12   2     1855.03     1839.34     28.52 o 
   3  12   2      410.18      409.90     11.62 o 
   4  12   2      682.78      632.11     15.18 o 
   5  12   2     1172.53     1175.99     20.32 o 
   6  12   2      146.71      142.88     10.02 o 
   7  12   2      179.42      164.92     11.40 o 
   8  12   2      167.42      168.75     16.67 o 
   9  12   2       12.36       24.46     13.17 o 
  10  12   2        1.35       -0.26     16.12 o 
  11  12   2        1.88       11.44     17.28 o 
 -11  13   2        1.03       -2.14     18.13 o 
 -10  13   2        0.09        2.42     20.18 o 
  -9  13   2      124.38      121.33     17.00 o 
  -8  13   2        1.25        4.84     13.49 o 
  -7  13   2      156.70      165.90     13.49 o 
  -6  13   2        2.18        6.04      7.47 o 
  -5  13   2        7.42        5.82      6.52 o 
  -4  13   2      717.34      726.88     15.76 o 
  -3  13   2      580.64      572.16     16.52 o 
  -2  13   2     1702.67     1652.96     19.14 o 
  -1  13   2       60.18       77.27      4.57 o 
   0  13   2       20.22       14.65      2.13 o 
   1  13   2     4883.88     4754.18     36.92 o 
   2  13   2      154.12      164.48      9.26 o 
   3  13   2     1142.06     1125.45     18.26 o 
   4  13   2      202.04      162.56     10.56 o 
   5  13   2       13.27        8.34     10.20 o 
   6  13   2      552.26      523.10     14.12 o 
   7  13   2       80.39       77.39     10.99 o 
   8  13   2       64.54       64.84     14.60 o 
   9  13   2        1.52       12.88     13.05 o 
  10  13   2        0.24       -0.02     16.77 o 
  11  13   2       32.73       34.76     21.67 o 
 -11  14   2       48.57       56.07     31.61 o 
 -10  14   2       84.59       75.45     21.52 o 
  -9  14   2       20.00       25.87     15.37 o 
  -8  14   2      193.81      181.03     17.40 o 
  -7  14   2      163.95      171.15     15.13 o 
  -6  14   2     1312.61     1300.84     24.65 o 
  -5  14   2      688.51      702.00     19.36 o 
  -4  14   2      397.17      413.24      9.73 o 
  -3  14   2      344.98      368.47      8.20 o 
  -2  14   2      371.44      379.17      8.18 o 
  -1  14   2      733.42      747.49      9.40 o 
   0  14   2       21.46       15.98      3.98 o 
   1  14   2     1608.31     1587.78     13.04 o 
   2  14   2      271.06      283.55     12.41 o 
   3  14   2       51.74       52.38      8.85 o 
   4  14   2     1636.15     1599.46     23.40 o 
   5  14   2      878.06      881.67     30.79 o 
   6  14   2       80.72       72.40     10.16 o 
   7  14   2      453.00      430.46     15.01 o 
   8  14   2       27.68       48.80     15.76 o 
   9  14   2      351.84      350.41     17.60 o 
  10  14   2       13.54       17.10     18.05 o 
 -10  15   2       63.38       60.91     16.74 o 
  -9  15   2       31.68       41.99     17.42 o 
  -8  15   2      172.78      168.42     18.29 o 
  -7  15   2        0.29       -0.62     14.03 o 
  -6  15   2       15.36       15.32     10.59 o 
  -5  15   2       20.89       15.47      8.86 o 
  -4  15   2      181.19      192.23     11.40 o 
  -3  15   2        3.84        4.02      5.29 o 
  -2  15   2      121.25      116.82      5.55 o 
  -1  15   2       63.86       47.95      4.71 o 
   0  15   2       72.05       55.98      4.75 o 
   1  15   2      772.61      763.55      9.28 o 
   2  15   2       15.24       10.86      7.93 o 
   3  15   2       71.24       57.94      9.60 o 
   4  15   2       11.94       10.93      9.38 o 
   5  15   2       78.47       68.19     11.62 o 
   6  15   2       45.74       41.91     11.62 o 
   7  15   2        2.01        6.86     10.43 o 
   8  15   2        0.46        0.10     15.32 o 
   9  15   2        3.31        6.45     15.96 o 
  10  15   2        5.32       13.07     18.45 o 
 -10  16   2       33.78       40.38     18.30 o 
  -9  16   2       15.90       12.47     16.21 o 
  -8  16   2       53.59       62.24     15.78 o 
  -7  16   2      170.54      153.52     15.79 o 
  -6  16   2      709.08      685.09     20.94 o 
  -5  16   2      606.01      573.70     16.23 o 
  -4  16   2       20.03       25.87      9.42 o 
  -3  16   2      247.55      264.29     10.50 o 
  -2  16   2     2467.04     2420.91     21.21 o 
  -1  16   2      254.94      285.05      9.65 o 
   0  16   2      969.54     1044.98     17.10 o 
   1  16   2       35.20       43.31      6.66 o 
   2  16   2      334.88      337.02     12.74 o 
   3  16   2      755.06      749.65     17.33 o 
   4  16   2      881.32      870.17     19.45 o 
   5  16   2      773.62      769.11     19.80 o 
   6  16   2       24.11       18.68     12.39 o 
   7  16   2      307.11      296.26     14.85 o 
   8  16   2      115.07      115.08     16.22 o 
   9  16   2      169.36      177.31     18.89 o 
  10  16   2       78.09       82.91     16.31 o 
 -10  17   2        1.92       -0.31     30.21 o 
  -9  17   2       25.38       14.31     17.05 o 
  -8  17   2        0.06       11.97     16.08 o 
  -7  17   2       21.36       21.28     14.06 o 
  -6  17   2       28.90       31.24     15.80 o 
  -5  17   2        9.63        9.10     10.28 o 
  -4  17   2        0.18        1.44      9.72 o 
  -3  17   2       31.13       22.50      9.99 o 
  -2  17   2      168.45      165.78      9.01 o 
  -1  17   2       17.67       13.92      6.64 o 
   0  17   2      200.60      202.24      6.38 o 
   1  17   2       28.16       24.35      6.63 o 
   2  17   2      111.44      105.57     10.54 o 
   3  17   2        1.87        4.91      9.12 o 
   4  17   2      103.44      100.09     12.11 o 
   5  17   2        9.04        6.20     10.79 o 
   6  17   2       12.97       18.52     12.35 o 
   7  17   2        0.51       -1.66     11.85 o 
   8  17   2        0.27       -2.50     16.26 o 
   9  17   2        0.34       15.04     16.80 o 
  10  17   2        3.42        3.89     20.84 o 
  -9  18   2       15.19       17.65     16.70 o 
  -8  18   2       28.58       28.95     15.74 o 
  -7  18   2      199.15      197.07     17.57 o 
  -6  18   2      396.96      407.18     22.58 o 
  -5  18   2      544.31      564.36     23.70 o 
  -4  18   2       76.23       65.43     10.61 o 
  -3  18   2      584.90      584.36     13.84 o 
  -2  18   2     1256.31     1252.34     18.18 o 
  -1  18   2     1492.36     1490.45     22.67 o 
   0  18   2     1352.65     1320.47     17.90 o 
   1  18   2      348.48      312.80     10.23 o 
   2  18   2      460.27      435.45     12.31 o 
   3  18   2      230.70      227.93     12.91 o 
   4  18   2      456.36      440.72     17.05 o 
   5  18   2      142.00      152.95     14.27 o 
   6  18   2        0.06       -6.92     12.88 o 
   7  18   2       61.50       64.00     12.32 o 
   8  18   2      154.22      158.42     18.85 o 
   9  18   2       52.70       49.09     18.20 o 
  -9  19   2       22.83       35.14     19.62 o 
  -8  19   2        2.07        8.09     16.42 o 
  -7  19   2        8.44       12.50     15.01 o 
  -6  19   2        0.88        4.55     16.60 o 
  -5  19   2       77.54       75.61     17.07 o 
  -4  19   2       12.75        4.40     11.42 o 
  -3  19   2        2.60        6.76      8.66 o 
  -2  19   2      343.82      340.94     12.10 o 
  -1  19   2      157.04      148.42     12.16 o 
   0  19   2      157.24      161.98     12.63 o 
   1  19   2      336.99      336.40     11.92 o 
   2  19   2        7.45        5.38      7.59 o 
   3  19   2       10.74       21.19     11.42 o 
   4  19   2        7.14        6.33     11.82 o 
   5  19   2        7.88        2.72     12.92 o 
   6  19   2        2.37       -2.73     13.96 o 
   7  19   2        0.52       -5.79     13.20 o 
   8  19   2       38.09       49.23     17.35 o 
   9  19   2       36.88       30.17     18.21 o 
  -8  20   2       95.23       88.07     18.49 o 
  -7  20   2      266.30      263.68     19.75 o 
  -6  20   2      231.46      204.30     22.34 o 
  -5  20   2      201.87      194.07     18.82 o 
  -4  20   2       68.84       72.35      9.87 o 
  -3  20   2        3.34       -0.93      8.80 o 
  -2  20   2      245.70      230.19     11.34 o 
  -1  20   2      222.99      222.38     13.55 o 
   0  20   2      375.27      344.11     16.03 o 
   1  20   2       15.61       25.82      9.31 o 
   2  20   2      129.30      124.05     12.66 o 
   3  20   2      437.68      411.56     17.33 o 
   4  20   2      242.24      225.73     16.04 o 
   5  20   2      332.27      320.29     18.51 o 
   6  20   2       17.70       24.39     15.20 o 
   7  20   2      177.99      165.09     15.87 o 
   8  20   2       42.65       57.89     18.91 o 
   9  20   2       43.73       47.27     30.13 o 
  -8  21   2        1.81        9.24     17.40 o 
  -7  21   2       69.85       78.21     17.92 o 
  -6  21   2       10.09       31.00     19.12 o 
  -5  21   2       43.67       53.19     17.86 o 
  -4  21   2      224.03      218.45     12.92 o 
  -3  21   2       52.00       52.92     10.16 o 
  -2  21   2      362.39      333.13     16.36 o 
  -1  21   2       53.46       42.53     12.53 o 
   0  21   2       63.68       53.67     12.00 o 
   1  21   2      415.43      392.61     17.07 o 
   2  21   2        0.36        6.19     11.40 o 
   3  21   2      113.48      109.39     13.12 o 
   4  21   2       56.42       54.89     13.72 o 
   5  21   2       23.34       21.82     13.95 o 
   6  21   2      246.63      239.39     18.85 o 
   7  21   2       12.14        0.68     14.00 o 
   8  21   2      152.67      175.60     20.28 o 
  -8  22   2       33.25       34.42     31.96 o 
  -7  22   2       77.18       72.70     17.70 o 
  -6  22   2       59.30       72.48     20.13 o 
  -5  22   2       35.05       28.25     17.54 o 
  -4  22   2        9.15       13.13     16.20 o 
  -3  22   2        4.29        0.25     11.75 o 
  -2  22   2       44.44       34.60     12.94 o 
  -1  22   2      140.56      142.43     23.69 o 
   0  22   2       32.65       20.64     12.54 o 
   1  22   2       19.79       16.24     12.45 o 
   2  22   2        7.00       15.46     12.50 o 
   3  22   2      134.06      161.28     15.25 o 
   4  22   2       83.17       71.42     14.75 o 
   5  22   2       74.02       86.19     15.52 o 
   6  22   2        0.16       -6.23     15.04 o 
   7  22   2       48.71       53.83     15.43 o 
   8  22   2      100.73      111.28     36.33 o 
  -7  23   2      132.70      147.86     19.17 o 
  -6  23   2       30.19       27.90     19.73 o 
  -5  23   2        0.47      -11.44     18.69 o 
  -4  23   2      439.82      443.63     34.79 o 
  -3  23   2       37.96       45.49     13.38 o 
  -2  23   2      243.30      245.39     15.77 o 
  -1  23   2       28.63       22.73     12.61 o 
   0  23   2        2.48        1.46     13.24 o 
   1  23   2      195.46      174.40     15.45 o 
   2  23   2        0.47       -4.72     13.51 o 
   3  23   2      275.02      263.40     32.11 o 
   4  23   2       90.15       76.51     15.44 o 
   5  23   2       72.09       87.69     16.92 o 
   6  23   2      199.94      191.44     18.55 o 
   7  23   2       13.57       15.90     15.25 o 
  -7  24   2       82.00       67.63     30.00 o 
  -6  24   2        0.52        6.14     19.29 o 
  -5  24   2       57.10       57.35     28.20 o 
  -4  24   2       15.21       11.75     24.44 o 
  -3  24   2       18.96        7.95     17.30 o 
  -2  24   2      184.23      193.55     16.84 o 
  -1  24   2        4.07        6.59     14.48 o 
   0  24   2       96.16       87.92     15.08 o 
   1  24   2       10.11       15.50     15.05 o 
   2  24   2        1.03       -4.95     14.81 o 
   3  24   2       21.12       40.18     14.66 o 
   4  24   2        4.33       -3.95     19.38 o 
   5  24   2       11.63       17.83     15.04 o 
   6  24   2       14.93       31.47     16.89 o 
  -5  25   2        1.35      -17.83     30.56 o 
  -4  25   2      374.84      423.61     37.22 o 
  -3  25   2       18.71       25.23     25.24 o 
  -2  25   2      214.56      196.63     17.92 o 
  -1  25   2      172.66      188.09     16.86 o 
   0  25   2       13.55        9.57     14.76 o 
   1  25   2      585.77      577.15     23.04 o 
   2  25   2        1.39       -1.34     15.33 o 
   3  25   2      184.07      175.81     18.72 o 
   4  25   2      131.53      128.49     17.91 o 
   5  25   2       49.82       54.93     23.81 o 
   6  25   2      151.72      161.44     23.07 o 
  -4  26   2       17.50       24.91     28.95 o 
  -3  26   2       10.24       13.69     28.82 o 
  -2  26   2        2.05       15.10     29.19 o 
  -1  26   2        1.95       -8.01     15.43 o 
   0  26   2       17.76        8.39     15.49 o 
   1  26   2        3.44       13.59     15.27 o 
   2  26   2       30.50       45.16     15.81 o 
   3  26   2        5.82       11.06     17.11 o 
   4  26   2        1.93        7.26     16.55 o 
   5  26   2        4.76       12.56     27.39 o 
  -3  27   2        2.40       19.53     32.03 o 
  -2  27   2      253.38      260.86     33.32 o 
  -1  27   2       19.04       13.53     15.89 o 
   0  27   2       10.62        9.02     16.38 o 
   1  27   2      230.94      229.10     19.57 o 
   2  27   2       14.57        6.01     16.35 o 
   3  27   2      151.76      156.42     18.63 o 
   4  27   2       81.22      116.49     33.84 o 
  -1  28   2       61.63       54.76     32.40 o 
   0  28   2        7.60       11.91     20.10 o 
   1  28   2        1.33       -2.32     17.42 o 
   2  28   2       16.19       18.21     19.60 o 
 -12   1   3        1.89      -14.47     17.77 o 
 -11   1   3        5.75        4.49     12.79 o 
 -10   1   3      230.78      229.79     22.75 o 
  -9   1   3       15.34        5.15     14.68 o 
  -8   1   3      768.49      838.17     18.70 o 
  -7   1   3        5.96        2.38      6.25 o 
  -6   1   3        6.68        2.09      5.66 o 
  -5   1   3     3653.89     3624.47     15.14 o 
  -4   1   3      181.44      149.93      4.69 o 
  -3   1   3     5817.97     5494.56     46.42 o 
  -2   1   3       37.61       51.64      2.86 o 
  -1   1   3      482.48      417.25      8.77 o 
   0   1   3    15533.39    15319.91    184.59 o 
   1   1   3       14.64       19.68      2.89 o 
   2   1   3     3953.09     3641.90     15.15 o 
   3   1   3      125.98      127.31      4.30 o 
   4   1   3      438.99      425.70      7.21 o 
   5   1   3     2321.70     2313.56     16.90 o 
   6   1   3     2201.69     2255.07     20.35 o 
   7   1   3     1083.16     1093.28     16.49 o 
   8   1   3        0.78       -0.55      8.90 o 
   9   1   3        3.54       -2.13     10.15 o 
  10   1   3      505.44      522.81     17.35 o 
  11   1   3        4.54       -4.20     15.21 o 
  12   1   3       41.88       50.03     23.79 o 
 -12   2   3        4.32        5.53     18.38 o 
 -11   2   3        1.38       -1.54     15.85 o 
 -10   2   3       24.68       24.03     17.86 o 
  -9   2   3       43.19       46.92     15.86 o 
  -8   2   3       33.15       46.57     10.63 o 
  -7   2   3      308.30      292.39     10.37 o 
  -6   2   3       14.46       12.48      6.21 o 
  -5   2   3     1446.52     1458.64     14.93 o 
  -4   2   3     1285.39     1282.63     13.14 o 
  -3   2   3      270.36      293.89      9.22 o 
  -2   2   3     1120.01     1141.59     11.02 o 
  -1   2   3      449.26      451.70      5.30 o 
   0   2   3       11.15       10.79      2.72 o 
   1   2   3      401.59      465.28      5.13 o 
   2   2   3      530.35      651.27      5.72 o 
   3   2   3     1358.53     1328.98      9.16 o 
   4   2   3      172.04      216.04      5.86 o 
   5   2   3      219.37      222.33      9.06 o 
   6   2   3        5.43        5.31      5.85 o 
   7   2   3       51.00       36.93      7.83 o 
   8   2   3       46.02       52.71      8.98 o 
   9   2   3       10.37        8.04      9.61 o 
  10   2   3        6.10        8.78     14.16 o 
  11   2   3       39.10       37.31     15.71 o 
  12   2   3       32.67       23.14     26.10 o 
 -12   3   3        1.05       -5.67     18.23 o 
 -11   3   3        1.20       -2.05     16.25 o 
 -10   3   3      380.96      368.45     25.11 o 
  -9   3   3        5.91        1.89     10.93 o 
  -8   3   3     1258.50     1265.24     23.18 o 
  -7   3   3        1.45        0.89      7.59 o 
  -6   3   3      388.44      420.27     10.23 o 
  -5   3   3     3967.92     3980.20     13.25 o 
  -4   3   3      810.79      814.45      9.42 o 
  -3   3   3     8757.08     8524.01    109.53 o 
  -2   3   3      238.69      265.59      4.52 o 
  -1   3   3     1369.07     1354.97     37.06 o 
   0   3   3     4628.01     4487.39     16.22 o 
   1   3   3        6.84       10.18      2.84 o 
   2   3   3      263.13      184.63      6.63 o 
   3   3   3      808.57      906.56      9.78 o 
   4   3   3       11.72       22.39      3.61 o 
   5   3   3     3059.62     3063.99     26.41 o 
   6   3   3      849.38      862.97     12.13 o 
   7   3   3      687.06      690.27     12.72 o 
   8   3   3        0.72        3.70      8.14 o 
   9   3   3       15.88       15.82     10.13 o 
  10   3   3      673.99      668.84     22.75 o 
  11   3   3       14.26       23.26     16.46 o 
  12   3   3      133.59      142.14     25.75 o 
 -12   4   3       35.31       42.59     17.49 o 
 -11   4   3       52.44       52.32     16.89 o 
 -10   4   3       17.05       15.61     14.03 o 
  -9   4   3        8.90       14.13     11.67 o 
  -8   4   3       88.29       81.56     11.48 o 
  -7   4   3      349.27      364.84     13.12 o 
  -6   4   3      195.10      185.19      8.14 o 
  -5   4   3      711.38      702.11      9.23 o 
  -4   4   3     1357.63     1360.39     12.00 o 
  -3   4   3     1658.13     1693.87     11.71 o 
  -2   4   3     4018.70     4057.16     33.46 o 
  -1   4   3     1333.30     1278.50      8.16 o 
   0   4   3     1474.71     1488.90      9.81 o 
   1   4   3      811.41      785.09      7.90 o 
   2   4   3      789.74      769.89     12.54 o 
   3   4   3     7505.50     7508.22     27.47 o 
   4   4   3     3548.96     3729.07     22.34 o 
   5   4   3      515.10      503.54      7.95 o 
   6   4   3     1137.49     1214.01     14.22 o 
   7   4   3      432.82      437.01     10.98 o 
   8   4   3      348.84      340.00     10.93 o 
   9   4   3       44.34       38.05     13.18 o 
  10   4   3       60.50       42.92     16.16 o 
  11   4   3       51.49       64.62     16.52 o 
  12   4   3        4.64        1.03     18.61 o 
 -12   5   3        2.12       14.90     18.72 o 
 -11   5   3       11.28       10.85     15.81 o 
 -10   5   3       33.03       27.41     14.23 o 
  -9   5   3        0.14       -3.94     12.08 o 
  -8   5   3       82.78       85.30     11.09 o 
  -7   5   3      252.83      229.45     11.65 o 
  -6   5   3      131.42      132.47     11.77 o 
  -5   5   3      387.94      391.16      9.11 o 
  -4   5   3     1307.86     1366.73     12.32 o 
  -3   5   3     2462.99     2313.79     13.87 o 
  -2   5   3      259.78      335.52      5.82 o 
  -1   5   3      133.38      121.02      3.58 o 
   0   5   3     4012.93     3886.85     26.23 o 
   1   5   3        1.28        3.16      2.31 o 
   2   5   3     4883.51     4850.82     30.69 o 
   3   5   3      901.85     1018.60     13.68 o 
   4   5   3     1171.19     1227.33     11.16 o 
   5   5   3     2937.83     2989.32     17.41 o 
   6   5   3      482.75      503.84      9.10 o 
   7   5   3      250.32      248.80     10.17 o 
   8   5   3       34.11       32.62     10.85 o 
   9   5   3        1.40       -2.22     11.81 o 
  10   5   3      137.37      161.01     17.68 o 
  11   5   3        8.08        0.39     16.80 o 
  12   5   3       35.13       26.45     18.37 o 
 -12   6   3      209.60      217.76     21.92 o 
 -11   6   3      149.08      160.95     15.76 o 
 -10   6   3      195.30      205.56     17.63 o 
  -9   6   3      412.81      414.31     17.60 o 
  -8   6   3      544.35      521.82     18.05 o 
  -7   6   3     1119.98     1150.22     17.96 o 
  -6   6   3     1266.73     1263.17     16.58 o 
  -5   6   3      640.62      652.23      8.33 o 
  -4   6   3      292.16      258.85      6.56 o 
  -3   6   3      508.78      498.14      7.95 o 
  -2   6   3     1054.19      844.08     11.96 o 
  -1   6   3      100.25      154.45      4.62 o 
   0   6   3     1267.69     1144.14      8.22 o 
   1   6   3      416.62      323.46      4.77 o 
   2   6   3     1347.86     1314.24     19.41 o 
   3   6   3     7484.88     7285.17     74.78 o 
   4   6   3     1416.09     1447.23     14.05 o 
   5   6   3      650.44      631.56      9.96 o 
   6   6   3      207.88      224.31      7.06 o 
   7   6   3      206.34      207.50      7.40 o 
   8   6   3      364.72      363.16     14.92 o 
   9   6   3       21.67       19.97     11.99 o 
  10   6   3      186.06      185.26     16.88 o 
  11   6   3        4.41       -1.04     16.59 o 
  12   6   3        1.32        2.11     23.06 o 
 -12   7   3       15.79       16.93     22.36 o 
 -11   7   3        9.70        0.53     14.05 o 
 -10   7   3        5.30        2.77     12.40 o 
  -9   7   3        4.70       -0.99     15.17 o 
  -8   7   3        0.79        4.70      9.83 o 
  -7   7   3       18.02       15.33      7.83 o 
  -6   7   3       16.64       18.88      7.13 o 
  -5   7   3      518.71      532.72     10.57 o 
  -4   7   3       71.43       89.76      5.92 o 
  -3   7   3     1399.39     1488.62     13.27 o 
  -2   7   3      507.71      548.69      8.83 o 
  -1   7   3        9.86        6.23      2.79 o 
   0   7   3        1.50        1.97      2.31 o 
   1   7   3     1238.84     1335.39     25.58 o 
   2   7   3        3.19        2.20      2.30 o 
   3   7   3      492.57      547.15     16.34 o 
   4   7   3       60.92       60.46      7.29 o 
   5   7   3      317.85      318.72      7.21 o 
   6   7   3       37.70       41.37      5.85 o 
   7   7   3        6.75        6.99      6.03 o 
   8   7   3       12.87       12.98     10.18 o 
   9   7   3       42.80       34.67     13.10 o 
  10   7   3       45.28       52.53     14.73 o 
  11   7   3        8.31       11.88     17.14 o 
  12   7   3       48.49       40.23     31.47 o 
 -11   8   3       38.58       42.67     14.68 o 
 -10   8   3      223.59      202.10     15.46 o 
  -9   8   3       63.75       49.79     16.99 o 
  -8   8   3      289.01      265.00     12.23 o 
  -7   8   3      741.05      744.55     15.54 o 
  -6   8   3     1130.40     1145.01     16.39 o 
  -5   8   3      532.05      534.60      9.84 o 
  -4   8   3      378.82      364.79      7.76 o 
  -3   8   3      327.56      342.24     10.06 o 
  -2   8   3     4353.89     4251.21     23.40 o 
  -1   8   3      320.92      265.33     12.83 o 
   0   8   3     3951.52     3741.39     30.43 o 
   1   8   3     1843.28     1709.81     18.98 o 
   2   8   3      736.62      679.91     16.23 o 
   3   8   3     4278.83     4006.54     33.97 o 
   4   8   3      326.93      283.47     15.21 o 
   5   8   3      451.92      459.86     13.75 o 
   6   8   3      109.38      109.80      7.34 o 
   7   8   3      204.90      193.39      8.59 o 
   8   8   3      428.39      446.06     15.48 o 
   9   8   3       16.74       13.63     11.94 o 
  10   8   3       31.33       34.34     13.34 o 
  11   8   3       38.40       40.63     16.32 o 
 -11   9   3       11.99       18.99     14.35 o 
 -10   9   3       47.32       44.54     13.07 o 
  -9   9   3       67.01       72.61     18.16 o 
  -8   9   3       34.57       27.83      9.26 o 
  -7   9   3        9.07       11.96      8.50 o 
  -6   9   3       10.23       10.71      7.11 o 
  -5   9   3        1.68        3.54      4.55 o 
  -4   9   3       68.29       73.83      5.49 o 
  -3   9   3      135.52      136.43      8.06 o 
  -2   9   3       74.69       71.04      6.85 o 
  -1   9   3      129.02      142.27      6.55 o 
   0   9   3      955.74     1009.83     11.95 o 
   1   9   3      132.01      139.48      7.93 o 
   2   9   3      200.06      204.96     10.61 o 
   3   9   3      227.17      250.32     11.42 o 
   4   9   3      157.52      153.54     11.58 o 
   5   9   3      164.68      172.30      9.91 o 
   6   9   3       15.26        7.62      6.87 o 
   7   9   3       47.51       42.95      7.14 o 
   8   9   3        6.11        2.75      9.61 o 
   9   9   3       63.30       59.20     13.09 o 
  10   9   3        9.15       10.56     13.98 o 
  11   9   3        0.12        1.18     18.65 o 
 -11  10   3        3.98        1.73     14.88 o 
 -10  10   3      187.45      180.61     15.63 o 
  -9  10   3       51.27       53.24     14.50 o 
  -8  10   3       40.02       44.00     10.38 o 
  -7  10   3     1079.07     1120.72     18.52 o 
  -6  10   3      947.41      959.85     16.03 o 
  -5  10   3      323.94      334.35      8.21 o 
  -4  10   3     1196.03     1247.58     15.45 o 
  -3  10   3     1056.49     1090.82     28.38 o 
  -2  10   3     6849.37     6792.13     66.66 o 
  -1  10   3     1227.22     1241.51     22.16 o 
   0  10   3     2072.65     1962.10     16.91 o 
   1  10   3     1253.61     1271.65     57.02 o 
   2  10   3     2589.63     2602.19     27.22 o 
   3  10   3     3301.46     3259.63     55.40 o 
   4  10   3      487.47      488.89     16.25 o 
   5  10   3     1209.63     1195.89     19.28 o 
   6  10   3      189.72      192.71     10.11 o 
   7  10   3      143.89      146.82     10.32 o 
   8  10   3      806.86      810.96     17.46 o 
   9  10   3      309.18      284.88     16.32 o 
  10  10   3       55.07       64.25     15.33 o 
  11  10   3      105.82       97.68     18.99 o 
 -11  11   3        2.40       -2.79     16.02 o 
 -10  11   3      106.76      105.55     17.36 o 
  -9  11   3        0.15        5.44     11.94 o 
  -8  11   3       81.85       98.37     13.84 o 
  -7  11   3        9.40       14.49      8.92 o 
  -6  11   3        4.57        8.54      7.62 o 
  -5  11   3      549.97      575.93     12.15 o 
  -4  11   3       28.52       24.29      6.01 o 
  -3  11   3     1335.05     1339.97     16.08 o 
  -2  11   3      288.31      279.32      7.12 o 
  -1  11   3      608.12      591.41     12.12 o 
   0  11   3     1520.53     1460.45     19.60 o 
   1  11   3      151.91      133.56      8.38 o 
   2  11   3     1329.52     1336.67     20.88 o 
   3  11   3       67.21       65.30      9.24 o 
   4  11   3      278.25      296.82     14.27 o 
   5  11   3      441.43      468.05     14.39 o 
   6  11   3        1.98        7.24      7.86 o 
   7  11   3      107.26      114.77     10.39 o 
   8  11   3      190.18      189.56     13.18 o 
   9  11   3        5.67       10.62     14.86 o 
  10  11   3      124.50      121.26     17.70 o 
  11  11   3        0.43        1.49     17.60 o 
 -11  12   3        8.42        0.37     18.35 o 
 -10  12   3      141.88      154.16     18.65 o 
  -9  12   3        7.08        6.77     12.43 o 
  -8  12   3       63.28       59.93     11.91 o 
  -7  12   3      588.31      596.30     16.84 o 
  -6  12   3      490.78      480.46     14.49 o 
  -5  12   3      920.09      968.78     15.49 o 
  -4  12   3        5.16        7.21      6.05 o 
  -3  12   3       14.05       11.03      5.53 o 
  -2  12   3      509.47      520.51     11.17 o 
  -1  12   3      220.09      215.45      7.65 o 
   0  12   3      265.35      285.20      8.59 o 
   1  12   3     1222.99     1215.61     14.92 o 
   2  12   3     1106.95     1101.72     19.99 o 
   3  12   3     2328.24     2377.72     56.54 o 
   4  12   3      263.80      264.52     11.72 o 
   5  12   3      639.46      617.03     16.43 o 
   6  12   3      372.47      356.61     12.41 o 
   7  12   3        4.42        7.59      9.40 o 
   8  12   3      738.77      712.56     19.04 o 
   9  12   3        0.84       -6.81     12.68 o 
  10  12   3       17.63       19.18     17.06 o 
  11  12   3        2.21       19.26     18.22 o 
 -11  13   3       24.79       10.48     28.19 o 
 -10  13   3      127.96      127.28     22.44 o 
  -9  13   3        4.19       -1.44     14.33 o 
  -8  13   3       82.24       71.00     15.21 o 
  -7  13   3        2.31        5.41     14.40 o 
  -6  13   3      369.85      365.58     29.27 o 
  -5  13   3      911.70      953.69     24.87 o 
  -4  13   3     1048.22     1111.93     16.32 o 
  -3  13   3      570.78      587.32     12.26 o 
  -2  13   3        0.91        0.45      5.05 o 
  -1  13   3      284.45      277.28      7.94 o 
   0  13   3     1128.65     1089.16     13.14 o 
   1  13   3      258.84      238.21      5.90 o 
   2  13   3      832.52      854.97     15.49 o 
   3  13   3      282.99      260.62     11.41 o 
   4  13   3       60.03       62.72     10.19 o 
   5  13   3      631.78      652.98     24.12 o 
   6  13   3        1.77       -0.05      8.66 o 
   7  13   3      419.82      409.32     19.69 o 
   8  13   3        3.57        5.79     13.78 o 
   9  13   3       36.41       37.93     13.51 o 
  10  13   3        5.93       14.91     17.17 o 
  11  13   3        1.68       -2.19     33.47 o 
 -11  14   3       14.18       24.30     27.69 o 
 -10  14   3       41.51       59.21     20.67 o 
  -9  14   3       34.94       38.76     14.15 o 
  -8  14   3       64.13       56.45     15.83 o 
  -7  14   3       66.51       88.92     13.82 o 
  -6  14   3      115.37       93.58     16.71 o 
  -5  14   3       22.15       29.34      7.64 o 
  -4  14   3       39.92       42.97      7.16 o 
  -3  14   3        2.34        2.68      6.64 o 
  -2  14   3     1859.79     1819.49     17.09 o 
  -1  14   3      291.82      285.47      8.49 o 
   0  14   3     2145.43     2119.73     15.41 o 
   1  14   3        4.22        4.84      3.75 o 
   2  14   3       81.45       73.37      8.49 o 
   3  14   3      894.96      851.82     17.29 o 
   4  14   3      215.40      218.67     16.55 o 
   5  14   3       57.91       54.19     10.40 o 
   6  14   3        1.20        3.61      9.18 o 
   7  14   3      244.68      234.15     18.51 o 
   8  14   3        4.55       -1.50     14.32 o 
   9  14   3       59.11       58.83     14.65 o 
  10  14   3        1.42       -8.65     17.38 o 
 -10  15   3      159.15      187.60     23.08 o 
  -9  15   3        5.96       11.98     15.61 o 
  -8  15   3      184.81      178.65     16.82 o 
  -7  15   3       11.53        4.42     13.27 o 
  -6  15   3       64.77       57.57     11.89 o 
  -5  15   3     1316.01     1310.49     90.39 o 
  -4  15   3        4.11        4.33      6.75 o 
  -3  15   3     2102.22     2152.48     34.58 o 
  -2  15   3      598.90      578.96     10.93 o 
  -1  15   3       35.44       20.20      4.98 o 
   0  15   3     1721.84     1741.05     16.69 o 
   1  15   3        4.08        1.77      6.12 o 
   2  15   3      779.92      810.78     16.80 o 
   3  15   3        8.80       12.55      8.78 o 
   4  15   3      261.41      264.59     12.69 o 
   5  15   3      742.80      741.11     18.98 o 
   6  15   3      250.25      237.54     15.27 o 
   7  15   3      327.88      322.24     14.60 o 
   8  15   3       14.81       14.25     13.96 o 
   9  15   3      186.63      192.90     16.95 o 
  10  15   3       86.91       98.82     19.52 o 
 -10  16   3       22.25       34.39     19.02 o 
  -9  16   3        0.24       -2.53     15.62 o 
  -8  16   3       73.10       78.55     17.09 o 
  -7  16   3        1.68        3.62     14.03 o 
  -6  16   3      197.33      198.03     15.41 o 
  -5  16   3        0.13        1.70      9.39 o 
  -4  16   3        2.98        6.50      9.55 o 
  -3  16   3      240.36      236.87      9.97 o 
  -2  16   3       99.71      100.54      6.61 o 
  -1  16   3      144.23      114.82      6.40 o 
   0  16   3       83.95       81.65      5.76 o 
   1  16   3       52.13       36.75      7.10 o 
   2  16   3       70.38       62.28      9.09 o 
   3  16   3      283.60      256.89     12.52 o 
   4  16   3        9.73        9.96     10.89 o 
   5  16   3       21.13       21.91     11.50 o 
   6  16   3        8.00        2.82     12.24 o 
   7  16   3        1.13        3.53     11.60 o 
   8  16   3        5.58        0.89     15.09 o 
   9  16   3       41.91       34.29     14.49 o 
  10  16   3       21.08        8.27     18.10 o 
 -10  17   3       59.86       72.36     32.51 o 
  -9  17   3       12.24       22.18     16.67 o 
  -8  17   3       59.93       52.27     16.52 o 
  -7  17   3        0.85        3.60     14.57 o 
  -6  17   3       66.75       56.31     14.48 o 
  -5  17   3      899.60      916.51     27.73 o 
  -4  17   3      484.23      470.04     20.85 o 
  -3  17   3     1632.16     1671.05     20.06 o 
  -2  17   3        1.12        1.18      7.16 o 
  -1  17   3      290.20      292.61      8.28 o 
   0  17   3     2327.80     2362.01     37.89 o 
   1  17   3      427.74      385.33     15.13 o 
   2  17   3     1396.25     1412.30     18.89 o 
   3  17   3       43.34       33.08      9.53 o 
   4  17   3       24.40       24.90     11.46 o 
   5  17   3      480.43      451.55     18.82 o 
   6  17   3        0.63        2.55     12.41 o 
   7  17   3      188.77      173.06     14.06 o 
   8  17   3       31.98       14.54     15.41 o 
   9  17   3       16.94       26.23     15.28 o 
  10  17   3      142.76      170.48     34.71 o 
  -9  18   3       55.12       53.38     19.47 o 
  -8  18   3       23.84       27.63     16.48 o 
  -7  18   3        9.23        8.55     15.37 o 
  -6  18   3       29.83       30.62     14.38 o 
  -5  18   3      104.97      108.22     12.75 o 
  -4  18   3       14.83        7.18      8.04 o 
  -3  18   3       14.23       22.13      8.63 o 
  -2  18   3       19.05       24.49      7.82 o 
  -1  18   3       84.36       70.71      8.02 o 
   0  18   3       75.22       79.97      8.27 o 
   1  18   3      384.11      337.76     13.67 o 
   2  18   3       17.23       19.09      8.05 o 
   3  18   3       19.40       20.18     10.48 o 
   4  18   3       34.93       29.23     11.72 o 
   5  18   3        0.31        1.51     12.26 o 
   6  18   3       38.95       32.50     13.82 o 
   7  18   3        0.05       10.63     12.22 o 
   8  18   3        7.37       -1.55     16.32 o 
   9  18   3       16.49       26.55     14.18 o 
  -9  19   3       10.22       20.75     16.94 o 
  -8  19   3      149.18      158.15     19.42 o 
  -7  19   3        3.40        4.81     16.47 o 
  -6  19   3       25.01       34.25     18.48 o 
  -5  19   3      411.42      407.05     19.91 o 
  -4  19   3      170.78      172.27     13.50 o 
  -3  19   3      476.74      476.14     13.57 o 
  -2  19   3       17.57       19.51      8.30 o 
  -1  19   3       38.16       34.75     10.54 o 
   0  19   3     1497.55     1454.07     24.61 o 
   1  19   3       33.20       26.84      9.65 o 
   2  19   3     1127.00     1112.10     19.45 o 
   3  19   3        8.26        7.90     10.61 o 
   4  19   3      117.22      102.77     12.83 o 
   5  19   3      495.89      493.71     24.11 o 
   6  19   3       78.66       80.01     17.61 o 
   7  19   3      343.47      373.05     17.80 o 
   8  19   3        9.17        1.48     16.76 o 
   9  19   3       40.09       31.27     21.13 o 
  -8  20   3       17.52       30.94     16.98 o 
  -7  20   3       74.67       91.53     17.96 o 
  -6  20   3       53.99       39.42     17.71 o 
  -5  20   3        0.93       -5.35     12.03 o 
  -4  20   3       12.65        7.68     11.18 o 
  -3  20   3       23.31       23.53      9.04 o 
  -2  20   3      237.44      223.40     13.79 o 
  -1  20   3      109.61      119.46     12.41 o 
   0  20   3      267.03      266.33     15.05 o 
   1  20   3      356.03      397.74     13.40 o 
   2  20   3        8.33       15.75     10.87 o 
   3  20   3      124.83      135.44     12.15 o 
   4  20   3       25.88       34.61     12.73 o 
   5  20   3        1.50        5.78     13.60 o 
   6  20   3       20.96       24.20     15.35 o 
   7  20   3        4.36        6.54     13.07 o 
   8  20   3       41.10       35.34     18.10 o 
  -8  21   3       50.73       41.57     18.40 o 
  -7  21   3        1.61        2.43     15.93 o 
  -6  21   3        0.92       -1.57     16.68 o 
  -5  21   3      182.57      157.21     19.56 o 
  -4  21   3       65.01       64.19     13.38 o 
  -3  21   3      288.11      294.83     12.80 o 
  -2  21   3      100.06      104.16     12.84 o 
  -1  21   3       48.89       45.54     11.78 o 
   0  21   3      210.55      180.76     14.34 o 
   1  21   3       30.59       24.81     11.58 o 
   2  21   3       68.47       63.81     11.82 o 
   3  21   3       19.25       11.81     13.17 o 
   4  21   3        1.33        9.12     13.63 o 
   5  21   3       75.79       79.10     14.83 o 
   6  21   3       73.13       64.62     16.52 o 
   7  21   3      140.33      139.77     15.64 o 
   8  21   3        7.57       27.77     18.89 o 
  -7  22   3      165.34      174.47     18.85 o 
  -6  22   3       11.78       15.00     19.94 o 
  -5  22   3       40.14       55.35     17.48 o 
  -4  22   3       97.81      109.78     14.66 o 
  -3  22   3      108.84      126.24     18.61 o 
  -2  22   3      287.28      282.56     16.36 o 
  -1  22   3       69.93       63.69     14.02 o 
   0  22   3       72.46       58.43     13.90 o 
   1  22   3       18.69       15.73     12.23 o 
   2  22   3       43.71       39.57     12.87 o 
   3  22   3      130.68      127.31     14.64 o 
   4  22   3       72.69       78.17     15.64 o 
   5  22   3       66.82       90.42     15.98 o 
   6  22   3       50.87       21.38     16.61 o 
   7  22   3        2.36        7.26     14.09 o 
  -7  23   3       12.79       11.00     20.79 o 
  -6  23   3        8.07       14.74     18.26 o 
  -5  23   3      151.69      149.07     20.52 o 
  -4  23   3       15.58       16.93     18.34 o 
  -3  23   3       65.71       73.34     18.11 o 
  -2  23   3       16.74        8.76     12.83 o 
  -1  23   3       32.47       28.36     13.06 o 
   0  23   3      553.08      608.34     20.85 o 
   1  23   3       46.65       49.14     13.88 o 
   2  23   3      181.87      197.99     17.94 o 
   3  23   3        0.01       -1.33     13.74 o 
   4  23   3        5.21        8.50     14.24 o 
   5  23   3       19.73       15.05     15.53 o 
   6  23   3       51.84       55.92     17.75 o 
   7  23   3       97.82      114.77     19.53 o 
  -6  24   3       73.54      106.82     36.08 o 
  -5  24   3      189.42      176.67     36.32 o 
  -4  24   3      194.08      232.29     22.76 o 
  -3  24   3       80.56       71.87     18.66 o 
  -2  24   3      260.35      236.79     23.17 o 
  -1  24   3      171.25      183.36     16.87 o 
   0  24   3      100.24      100.35     14.57 o 
   1  24   3      107.62      107.03     15.81 o 
   2  24   3        0.42        6.77     14.18 o 
   3  24   3      341.02      312.58     19.62 o 
   4  24   3       88.50       97.05     16.05 o 
   5  24   3       29.87       22.60     16.19 o 
   6  24   3      117.57       97.19     17.52 o 
  -5  25   3        8.80       22.88     29.37 o 
  -4  25   3        1.19        5.72     27.88 o 
  -3  25   3       19.47       12.43     20.16 o 
  -2  25   3       45.13       46.94     20.24 o 
  -1  25   3        0.08        8.13     14.04 o 
   0  25   3       21.31       32.68     15.14 o 
   1  25   3        7.06       10.14     15.49 o 
   2  25   3       47.61       62.08     15.77 o 
   3  25   3       70.86       79.54     17.27 o 
   4  25   3       53.23       70.90     20.20 o 
   5  25   3       79.51      103.90     24.39 o 
   6  25   3        0.25       -9.04     26.67 o 
  -4  26   3       23.53       26.35     29.47 o 
  -3  26   3       46.00       56.91     22.53 o 
  -2  26   3      246.06      212.31     22.51 o 
  -1  26   3       40.40       30.98     20.62 o 
   0  26   3      256.82      298.81     20.13 o 
   1  26   3      131.95      115.56     17.61 o 
   2  26   3        0.09       -0.88     15.38 o 
   3  26   3      533.71      586.63     24.24 o 
   4  26   3      170.88      176.36     20.03 o 
  -3  27   3       32.52       33.29     32.92 o 
  -2  27   3       20.28        9.39     22.38 o 
  -1  27   3       29.33       44.66     19.74 o 
   0  27   3        0.69        1.92     15.99 o 
   1  27   3        0.37        8.53     16.82 o 
   2  27   3       37.10       38.01     16.27 o 
   3  27   3        7.74       19.35     17.17 o 
  -1  28   3        9.10        9.09     34.21 o 
   0  28   3      131.28      135.14     24.52 o 
   1  28   3       14.76       -1.39     20.56 o 
   2  28   3        0.30       -5.51     28.29 o 
 -12   0   4        2.24       10.45     34.57 o 
 -11   0   4      475.41      462.60     37.92 o 
 -10   0   4        9.29       -0.80     25.65 o 
  -9   0   4       29.37       20.59     23.65 o 
  -8   0   4      351.13      359.57     18.90 o 
  -7   0   4     1069.32     1083.45     25.51 o 
  -6   0   4      746.96      793.40     26.45 o 
  -5   0   4      432.68      451.78     12.37 o 
  -4   0   4       41.13       44.60      5.61 o 
  -3   0   4     6113.80     5821.85     99.70 o 
  -2   0   4       57.72       75.65      3.86 o 
  -1   0   4    21203.89    20762.42    316.52 o 
   0   0   4     5714.79     5669.04     40.70 o 
   1   0   4       24.64       26.33      7.11 o 
   2   0   4     8167.14     7582.32     34.38 o 
   3   0   4       18.61       13.31      5.63 o 
   4   0   4       29.71       21.91      9.63 o 
   5   0   4        6.18       14.70      7.56 o 
   6   0   4      517.66      552.40     16.89 o 
   7   0   4     1702.41     1636.40     28.27 o 
   8   0   4       40.65       23.39     12.29 o 
   9   0   4       80.85       77.34     15.06 o 
  10   0   4       40.54       41.02     16.11 o 
  11   0   4      277.03      235.46     37.81 o 
  12   0   4       74.35      135.36     34.93 o 
 -12   1   4        0.19        0.29     21.92 o 
 -11   1   4        1.14       15.33     20.47 o 
 -10   1   4       13.47       14.68     17.42 o 
  -9   1   4       75.06       62.42     16.19 o 
  -8   1   4       53.12       46.58      8.96 o 
  -7   1   4      103.93       97.78      7.58 o 
  -6   1   4      294.12      319.56      9.15 o 
  -5   1   4      159.47      161.07      7.37 o 
  -4   1   4      774.90      789.28      9.01 o 
  -3   1   4       12.64        9.36      2.58 o 
  -2   1   4       47.82       65.44      2.14 o 
  -1   1   4     1241.90     1291.53     11.23 o 
   0   1   4     1289.90     1404.18     13.67 o 
   1   1   4       10.14       10.68      4.87 o 
   2   1   4      102.87      104.62      4.32 o 
   3   1   4      753.07      915.94     10.14 o 
   4   1   4       11.72       19.99      4.55 o 
   5   1   4      422.97      455.13     13.82 o 
   6   1   4       37.40       37.35      6.58 o 
   7   1   4        4.55       10.04      7.75 o 
   8   1   4      101.05       96.67     10.37 o 
   9   1   4        3.47        0.83     10.22 o 
  10   1   4       92.88       91.74     12.19 o 
  11   1   4        9.18        3.67     23.04 o 
  12   1   4        0.50       -1.24     23.62 o 
 -12   2   4        8.07        6.84     17.45 o 
 -11   2   4      293.22      304.94     26.99 o 
 -10   2   4      133.33      122.74     20.82 o 
  -9   2   4        1.41        0.04     15.97 o 
  -8   2   4     2256.67     2200.74     41.88 o 
  -7   2   4      321.11      310.79      9.67 o 
  -6   2   4     2732.74     2855.87     22.86 o 
  -5   2   4      474.89      496.76      9.61 o 
  -4   2   4       59.78       57.99      4.61 o 
  -3   2   4     9308.51     9298.25     72.42 o 
  -2   2   4      184.40      176.59      5.70 o 
  -1   2   4    18321.61    18301.34    210.33 o 
   0   2   4     2033.31     1961.36     17.25 o 
   1   2   4     1293.82     1544.56     15.55 o 
   2   2   4     9668.53     9040.98     27.11 o 
   3   2   4     3796.73     4002.04     16.32 o 
   4   2   4     4118.72     3906.59     20.16 o 
   5   2   4      872.85      927.87     11.68 o 
   6   2   4      413.68      395.61     10.42 o 
   7   2   4     2299.87     2330.70     36.77 o 
   8   2   4       82.96       85.32      9.47 o 
   9   2   4      609.79      601.36     16.62 o 
  10   2   4       71.79       79.35     14.95 o 
  11   2   4        1.78       -3.38     16.78 o 
  12   2   4      214.49      220.65     28.56 o 
 -12   3   4       22.86       21.69     16.89 o 
 -11   3   4       85.27       98.12     22.01 o 
 -10   3   4        4.66        9.91     18.43 o 
  -9   3   4       60.18       62.13     11.83 o 
  -8   3   4      253.85      249.74     12.11 o 
  -7   3   4        3.61       17.18      7.26 o 
  -6   3   4       50.65       50.56      7.09 o 
  -5   3   4      744.89      727.27     14.71 o 
  -4   3   4     1884.37     1858.66     13.92 o 
  -3   3   4       24.32       16.32      3.34 o 
  -2   3   4     2739.65     2815.25     13.05 o 
  -1   3   4     2565.05     2625.44     37.05 o 
   0   3   4     1763.56     1844.38     18.74 o 
   1   3   4      496.96      414.81      6.15 o 
   2   3   4      994.96     1035.93     11.26 o 
   3   3   4     1867.41     1958.08     11.47 o 
   4   3   4      930.19      908.85      9.23 o 
   5   3   4     1534.91     1596.27     14.76 o 
   6   3   4      315.49      307.12      8.81 o 
   7   3   4       42.38       40.80      7.29 o 
   8   3   4        6.79        8.91      8.56 o 
   9   3   4      211.33      221.35     16.05 o 
  10   3   4       82.60       86.77     16.26 o 
  11   3   4      217.36      195.03     18.83 o 
  12   3   4        1.06       -1.37     24.85 o 
 -12   4   4       26.10       28.21     17.80 o 
 -11   4   4      188.10      196.46     19.33 o 
 -10   4   4        1.57        6.78     13.81 o 
  -9   4   4        0.53        0.92     11.59 o 
  -8   4   4      205.35      213.97     12.68 o 
  -7   4   4       27.81       28.33      8.35 o 
  -6   4   4     1017.75     1045.14     15.00 o 
  -5   4   4       33.85       39.24      5.38 o 
  -4   4   4       20.29       27.94      4.25 o 
  -3   4   4     1036.84      863.77      8.89 o 
  -2   4   4      133.12      102.86      3.62 o 
  -1   4   4     1636.21     1465.15      8.86 o 
   0   4   4      482.92      457.48      6.59 o 
   1   4   4      172.38      193.05      4.10 o 
   2   4   4     4182.87     4046.42     36.56 o 
   3   4   4      430.49      426.35      6.77 o 
   4   4   4      938.33      864.75      9.10 o 
   5   4   4      705.60      722.42      9.54 o 
   6   4   4       49.84       51.28      6.24 o 
   7   4   4     1325.42     1362.65     16.80 o 
   8   4   4       39.07       34.16      8.94 o 
   9   4   4      201.90      202.01     16.33 o 
  10   4   4        5.33        3.83     15.17 o 
  11   4   4       18.47       23.36     17.81 o 
  12   4   4      179.96      183.95     21.77 o 
 -12   5   4       23.27       28.42     18.85 o 
 -11   5   4      199.63      183.34     18.47 o 
 -10   5   4       46.65       50.64     15.20 o 
  -9   5   4      693.71      719.99     20.90 o 
  -8   5   4        2.97       -3.19     10.25 o 
  -7   5   4      580.18      588.42     15.50 o 
  -6   5   4     2033.73     2055.19     18.65 o 
  -5   5   4     1622.63     1672.96     15.21 o 
  -4   5   4     5585.01     5506.46     36.89 o 
  -3   5   4       66.97       65.32      4.12 o 
  -2   5   4      240.21      190.63      2.85 o 
  -1   5   4     3745.68     3667.90     28.29 o 
   0   5   4      506.43      487.67     22.56 o 
   1   5   4     2295.69     2123.29     14.27 o 
   2   5   4      809.46      871.87     10.41 o 
   3   5   4     2605.06     2642.75     26.91 o 
   4   5   4     4028.51     4029.31     22.33 o 
   5   5   4     1629.12     1674.16     13.64 o 
   6   5   4     2612.26     2671.03     22.82 o 
   7   5   4       12.04       14.01      6.70 o 
   8   5   4       96.04       96.21     10.84 o 
   9   5   4       85.27       85.26     14.14 o 
  10   5   4       67.55       73.75     15.15 o 
  11   5   4       13.67       18.54     16.71 o 
  12   5   4        2.64        2.03     21.86 o 
 -12   6   4        2.04        1.32     21.33 o 
 -11   6   4       19.52       34.13     18.69 o 
 -10   6   4        0.59       11.95     14.57 o 
  -9   6   4      163.85      138.39     14.84 o 
  -8   6   4       26.17       24.98      9.91 o 
  -7   6   4      237.01      225.17     11.79 o 
  -6   6   4      368.83      388.38      9.85 o 
  -5   6   4      226.62      233.61      7.51 o 
  -4   6   4       13.35        9.88      4.35 o 
  -3   6   4     3319.40     3440.48     19.26 o 
  -2   6   4        0.94        6.50      2.02 o 
  -1   6   4     3420.41     3532.07     17.48 o 
   0   6   4      718.82      849.48      8.86 o 
   1   6   4     1258.46     1418.79     15.11 o 
   2   6   4      961.33      927.82     12.43 o 
   3   6   4      268.37      293.96     17.83 o 
   4   6   4     1188.98     1201.05     14.51 o 
   5   6   4      166.39      167.76      5.97 o 
   6   6   4        9.19       13.82      5.39 o 
   7   6   4      305.90      292.70     11.96 o 
   8   6   4       41.46       43.61     10.28 o 
   9   6   4       73.15       71.72     12.81 o 
  10   6   4        5.67       11.40     14.68 o 
  11   6   4        1.13        4.75     17.53 o 
  12   6   4       55.40       75.04     32.40 o 
 -12   7   4       91.99      113.98     35.69 o 
 -11   7   4       23.26       13.31     17.22 o 
 -10   7   4      445.58      433.80     20.05 o 
  -9   7   4      436.92      438.73     22.15 o 
  -8   7   4      368.06      344.86     14.89 o 
  -7   7   4      432.84      436.54     12.75 o 
  -6   7   4     1584.46     1517.85     18.58 o 
  -5   7   4      621.90      630.26     10.53 o 
  -4   7   4     4472.22     4334.19     22.34 o 
  -3   7   4       23.58       10.00      4.20 o 
  -2   7   4      401.34      349.54      6.15 o 
  -1   7   4     2838.36     2798.52     20.00 o 
   0   7   4     1186.00     1015.83     12.15 o 
   1   7   4     2670.12     2400.64     23.39 o 
   2   7   4      705.31      651.63      8.58 o 
   3   7   4     1048.39     1022.25     22.10 o 
   4   7   4     2270.31     2183.61     28.33 o 
   5   7   4      905.98      943.00     14.42 o 
   6   7   4     1481.04     1534.52     22.08 o 
   7   7   4       24.91       27.82      8.90 o 
   8   7   4       41.06       41.11     10.93 o 
   9   7   4      380.98      398.18     16.56 o 
  10   7   4       52.27       62.83     16.88 o 
  11   7   4       29.42       29.96     17.05 o 
 -11   8   4       86.67       89.54     18.06 o 
 -10   8   4        0.23       -9.41     14.87 o 
  -9   8   4        0.67        8.14     14.98 o 
  -8   8   4        1.26        1.17     10.19 o 
  -7   8   4       21.58       15.55      8.47 o 
  -6   8   4       13.46       17.85      6.97 o 
  -5   8   4       69.07       64.11      5.29 o 
  -4   8   4       94.31      100.13      5.76 o 
  -3   8   4       27.98       20.60      4.39 o 
  -2   8   4      840.77      872.94     13.65 o 
  -1   8   4       16.52       27.63      3.67 o 
   0   8   4       35.13       35.00      3.31 o 
   1   8   4       16.32       20.37      2.33 o 
   2   8   4       79.81       85.87      3.92 o 
   3   8   4        1.24       -0.29      6.58 o 
   4   8   4       26.06       25.32      8.76 o 
   5   8   4       41.25       40.97      8.84 o 
   6   8   4       16.46       24.58      7.49 o 
   7   8   4       24.25       20.73      6.79 o 
   8   8   4       20.76       20.80     10.52 o 
   9   8   4       69.27       62.46     12.67 o 
  10   8   4        0.41       -1.63     13.02 o 
  11   8   4       20.73       24.08     17.42 o 
 -11   9   4       83.94       95.01     17.79 o 
 -10   9   4       39.53       46.46     14.95 o 
  -9   9   4      326.27      359.75     26.89 o 
  -8   9   4      172.91      153.68     11.42 o 
  -7   9   4      192.25      211.54     10.93 o 
  -6   9   4     1119.57     1175.30     19.36 o 
  -5   9   4      549.98      589.69      9.84 o 
  -4   9   4     3912.45     3966.68     27.87 o 
  -3   9   4      348.67      350.89      9.28 o 
  -2   9   4     2733.76     2795.97     16.54 o 
  -1   9   4     3885.41     3803.92     44.18 o 
   0   9   4     3340.34     3193.58     32.58 o 
   1   9   4     4655.55     4525.12     40.76 o 
   2   9   4       27.20       17.05      6.98 o 
   3   9   4      621.62      586.15      8.45 o 
   4   9   4     2332.90     2333.64     30.68 o 
   5   9   4     1699.82     1674.33     22.55 o 
   6   9   4     1084.17     1112.64     20.62 o 
   7   9   4      168.97      158.37      8.52 o 
   8   9   4      122.78      127.15     12.69 o 
   9   9   4      484.71      491.09     18.56 o 
  10   9   4       44.83       53.57     14.34 o 
  11   9   4      146.99      149.42     24.30 o 
 -11  10   4        3.62       15.74     15.05 o 
 -10  10   4       33.01       39.72     15.26 o 
  -9  10   4       12.38       28.68     16.22 o 
  -8  10   4      114.66      117.07     10.83 o 
  -7  10   4        1.05        1.56      8.71 o 
  -6  10   4       14.06       16.47      7.94 o 
  -5  10   4       60.17       61.02      6.01 o 
  -4  10   4      421.46      417.75     10.66 o 
  -3  10   4      192.09      182.99     16.71 o 
  -2  10   4      165.81      154.49      6.96 o 
  -1  10   4      191.72      174.31      7.93 o 
   0  10   4      164.34      138.02      6.56 o 
   1  10   4        0.67        0.71      5.42 o 
   2  10   4      497.77      521.40     14.18 o 
   3  10   4        1.11        0.43      8.60 o 
   4  10   4      195.54      181.04     13.38 o 
   5  10   4       81.96       76.23      9.84 o 
   6  10   4        5.09       10.06     10.00 o 
   7  10   4       17.90       13.56      8.05 o 
   8  10   4       53.78       52.83     11.34 o 
   9  10   4        4.90        8.48     14.03 o 
  10  10   4       80.89       95.62     17.27 o 
  11  10   4        3.74       13.39     22.29 o 
 -11  11   4       44.24       33.88     15.38 o 
 -10  11   4      117.86      121.77     17.33 o 
  -9  11   4      182.92      164.58     19.83 o 
  -8  11   4      186.96      187.85     12.66 o 
  -7  11   4      179.78      167.96     10.85 o 
  -6  11   4      814.29      825.65     15.51 o 
  -5  11   4      788.04      788.64     23.50 o 
  -4  11   4     2377.54     2370.00     39.01 o 
  -3  11   4      980.02      988.16     20.64 o 
  -2  11   4     1346.28     1352.12     31.85 o 
  -1  11   4     1886.93     1834.82     23.41 o 
   0  11   4     1709.65     1711.63     17.43 o 
   1  11   4     2868.76     2843.41     23.48 o 
   2  11   4      166.11      158.14     10.72 o 
   3  11   4       86.16       74.51     10.78 o 
   4  11   4      350.46      339.46     15.03 o 
   5  11   4     1117.33     1101.59     26.87 o 
   6  11   4      402.06      411.51     12.56 o 
   7  11   4      423.09      403.39     12.11 o 
   8  11   4      370.72      374.35     15.62 o 
   9  11   4      184.27      201.80     18.52 o 
  10  11   4      152.30      150.54     18.24 o 
  11  11   4       78.62       85.49     17.91 o 
 -11  12   4       83.56       77.33     18.79 o 
 -10  12   4      118.27      101.20     17.98 o 
  -9  12   4        4.91        1.74     12.15 o 
  -8  12   4      272.27      266.19     13.47 o 
  -7  12   4       39.81       30.38     10.84 o 
  -6  12   4      405.46      402.26     14.51 o 
  -5  12   4      186.09      179.44      8.61 o 
  -4  12   4      124.29      123.19      8.29 o 
  -3  12   4     1967.65     2000.75     18.69 o 
  -2  12   4        2.98        8.10      5.31 o 
  -1  12   4     1588.48     1552.51     19.92 o 
   0  12   4      564.81      542.40     11.14 o 
   1  12   4       43.16       43.64      6.49 o 
   2  12   4     2997.94     2963.70     36.82 o 
   3  12   4       93.03       86.72      9.87 o 
   4  12   4     1193.28     1240.76     25.06 o 
   5  12   4      582.50      581.29     16.28 o 
   6  12   4       30.02       22.95      8.67 o 
   7  12   4      829.84      857.62     18.94 o 
   8  12   4      112.02      106.30     12.63 o 
   9  12   4      290.03      290.85     18.73 o 
  10  12   4       66.14       67.94     25.93 o 
  11  12   4       17.33       14.94     31.32 o 
 -11  13   4       39.71       47.53     30.18 o 
 -10  13   4        9.12       12.18     19.01 o 
  -9  13   4      119.99      131.29     16.44 o 
  -8  13   4       46.08       40.90     18.65 o 
  -7  13   4        2.02        3.39     10.43 o 
  -6  13   4      222.74      211.30     12.52 o 
  -5  13   4        9.21       12.43      7.25 o 
  -4  13   4      263.04      283.37     10.27 o 
  -3  13   4      405.60      428.76      9.48 o 
  -2  13   4        3.72        6.58      5.77 o 
  -1  13   4        9.94       15.05      6.86 o 
   0  13   4      266.27      266.36     11.98 o 
   1  13   4      227.79      252.62     14.60 o 
   2  13   4       17.39       26.97      9.06 o 
   3  13   4       90.98       97.61     11.30 o 
   4  13   4      824.84      807.86     21.77 o 
   5  13   4      609.07      598.36     17.16 o 
   6  13   4      520.09      511.92     15.05 o 
   7  13   4       52.96       41.71     10.38 o 
   8  13   4       47.30       49.43     12.10 o 
   9  13   4      126.31      130.35     14.63 o 
  10  13   4        9.68        7.67     17.04 o 
 -10  14   4      118.03      137.85     22.00 o 
  -9  14   4        0.63        7.06     14.84 o 
  -8  14   4      282.87      295.61     20.15 o 
  -7  14   4        0.94        3.46     16.56 o 
  -6  14   4      442.84      407.56     15.19 o 
  -5  14   4       96.12       95.62      9.18 o 
  -4  14   4        1.44       -2.52      7.05 o 
  -3  14   4     2137.87     2162.93     33.23 o 
  -2  14   4      273.82      270.32      8.55 o 
  -1  14   4      469.35      445.70     10.19 o 
   0  14   4      309.05      318.30     12.06 o 
   1  14   4      554.05      513.84      8.86 o 
   2  14   4     1595.57     1642.39     35.94 o 
   3  14   4      254.38      238.57     11.52 o 
   4  14   4      539.10      561.69     15.84 o 
   5  14   4       56.85       47.90     11.21 o 
   6  14   4       71.72       57.41     10.54 o 
   7  14   4       86.57       95.90     11.70 o 
   8  14   4        1.99        5.23     12.47 o 
   9  14   4       66.50       73.76     14.44 o 
  10  14   4        5.28        9.18     17.36 o 
 -10  15   4       90.54       86.01     23.21 o 
  -9  15   4       36.43       36.69     16.67 o 
  -8  15   4       99.98      112.18     16.02 o 
  -7  15   4       19.04       28.43     17.29 o 
  -6  15   4      113.10       81.49     17.61 o 
  -5  15   4        8.95        2.67      8.26 o 
  -4  15   4      382.70      384.49      9.95 o 
  -3  15   4        1.89        4.22      6.15 o 
  -2  15   4        6.56        2.85      5.92 o 
  -1  15   4       63.11       65.10      6.91 o 
   0  15   4      271.16      249.07     10.31 o 
   1  15   4       72.09       60.51      7.02 o 
   2  15   4      409.75      415.50     11.78 o 
   3  15   4      177.68      171.33     10.98 o 
   4  15   4      127.57      117.00     12.19 o 
   5  15   4      256.29      231.48     16.45 o 
   6  15   4       97.41       90.89     11.42 o 
   7  15   4        5.05        2.04     11.04 o 
   8  15   4       11.36        3.99     12.79 o 
   9  15   4       18.42       13.47     13.81 o 
  10  15   4        0.44       -2.08     19.39 o 
 -10  16   4       70.93       92.76     33.42 o 
  -9  16   4        0.86        1.15     16.87 o 
  -8  16   4      382.48      431.30     21.21 o 
  -7  16   4       11.91        7.79     14.96 o 
  -6  16   4      749.10      746.04     35.19 o 
  -5  16   4      207.24      205.57     15.19 o 
  -4  16   4       29.93       30.01     12.22 o 
  -3  16   4     2950.94     3090.64     30.22 o 
  -2  16   4      143.63      124.28      7.92 o 
  -1  16   4     2208.27     2239.77     22.05 o 
   0  16   4      452.23      422.71      9.62 o 
   1  16   4        9.71        9.50      6.95 o 
   2  16   4     2673.19     2612.13     45.36 o 
   3  16   4       50.92       54.17     10.64 o 
   4  16   4     1231.63     1182.76     22.83 o 
   5  16   4      111.44      107.70     12.51 o 
   6  16   4        1.03       11.07     11.78 o 
   7  16   4      280.03      272.27     14.90 o 
   8  16   4        1.50        5.88     14.83 o 
   9  16   4      165.49      141.54     16.32 o 
  10  16   4       20.85        3.48     28.98 o 
  -9  17   4       14.76        9.90     15.86 o 
  -8  17   4        6.56       13.30     16.84 o 
  -7  17   4       39.28       38.00     15.54 o 
  -6  17   4       10.62       19.09     12.18 o 
  -5  17   4        2.63        4.77     10.95 o 
  -4  17   4      341.21      320.13     17.53 o 
  -3  17   4        2.72        9.55      8.12 o 
  -2  17   4       20.31       17.44      6.09 o 
  -1  17   4        6.90       10.90      5.93 o 
   0  17   4       32.68       28.77      8.69 o 
   1  17   4      178.28      170.45      9.28 o 
   2  17   4       23.44       19.60      7.89 o 
   3  17   4       85.38       75.64     11.09 o 
   4  17   4        1.25        9.11     11.19 o 
   5  17   4       22.69       29.95     12.13 o 
   6  17   4       41.99       38.07     12.95 o 
   7  17   4        0.67        9.33     12.00 o 
   8  17   4       51.66       37.08     16.93 o 
   9  17   4       18.26       24.13     15.04 o 
  -9  18   4        3.34        9.42     18.98 o 
  -8  18   4      113.61      130.65     18.49 o 
  -7  18   4       18.05       15.12     15.67 o 
  -6  18   4       92.94      115.73     14.87 o 
  -5  18   4       33.65       34.63     11.54 o 
  -4  18   4       14.98       17.55     10.83 o 
  -3  18   4      928.50      981.97     16.65 o 
  -2  18   4       20.09       15.94      7.80 o 
  -1  18   4     1219.42     1273.13     20.21 o 
   0  18   4        9.96       15.95      8.65 o 
   1  18   4        8.26       14.80      7.66 o 
   2  18   4     1457.17     1470.90     20.48 o 
   3  18   4       23.50       26.50      9.02 o 
   4  18   4      687.01      697.59     20.41 o 
   5  18   4       69.93       65.39     13.96 o 
   6  18   4       29.32       18.44     13.45 o 
   7  18   4      372.08      376.21     17.58 o 
   8  18   4       74.38       84.64     17.63 o 
   9  18   4      155.61      171.20     17.09 o 
  -9  19   4       63.49      100.25     30.62 o 
  -8  19   4       28.20       45.97     17.83 o 
  -7  19   4      137.20      142.66     17.90 o 
  -6  19   4      417.28      414.16     19.71 o 
  -5  19   4        1.18        1.36     11.65 o 
  -4  19   4      226.84      233.22     14.32 o 
  -3  19   4       60.22       62.39     11.40 o 
  -2  19   4      174.37      176.74     10.39 o 
  -1  19   4      130.59      117.12     11.79 o 
   0  19   4      311.42      289.16     14.26 o 
   1  19   4      242.31      225.66     10.99 o 
   2  19   4       24.66       29.27      9.39 o 
   3  19   4       57.36       58.34     10.17 o 
   4  19   4        9.36       10.70     12.73 o 
   5  19   4        1.92        5.22     12.91 o 
   6  19   4       50.81       44.71     15.95 o 
   7  19   4       39.43       31.60     12.60 o 
   8  19   4       39.70       44.93     17.58 o 
   9  19   4       68.32       54.74     29.72 o 
  -8  20   4      186.66      182.56     19.49 o 
  -7  20   4       29.35       31.33     17.15 o 
  -6  20   4      108.15      120.79     17.17 o 
  -5  20   4        3.22       15.45     16.32 o 
  -4  20   4        1.56        1.48     11.89 o 
  -3  20   4      222.61      202.84     13.87 o 
  -2  20   4       30.05       33.28     11.16 o 
  -1  20   4      505.97      488.40     16.73 o 
   0  20   4       16.16        2.75     11.10 o 
   1  20   4       16.90       18.21     11.26 o 
   2  20   4      589.84      555.60     15.31 o 
   3  20   4        9.73       10.70      9.91 o 
   4  20   4      311.25      302.48     17.97 o 
   5  20   4        2.77       -0.51     14.20 o 
   6  20   4       50.82       32.56     15.34 o 
   7  20   4      185.76      177.89     16.26 o 
   8  20   4        9.51        7.61     17.47 o 
  -8  21   4       11.01       12.31     21.88 o 
  -7  21   4      132.50      121.61     18.49 o 
  -6  21   4       51.41       54.59     16.42 o 
  -5  21   4      213.30      210.75     19.84 o 
  -4  21   4      122.71      131.27     13.91 o 
  -3  21   4        7.43       16.57     16.10 o 
  -2  21   4       80.32       88.62     12.65 o 
  -1  21   4      369.83      365.83     16.71 o 
   0  21   4      155.64      137.49     13.72 o 
   1  21   4      518.62      500.69     19.25 o 
   2  21   4       13.62       18.87     12.25 o 
   3  21   4      137.67      133.38     15.32 o 
   4  21   4      115.49      101.99     13.02 o 
   5  21   4       36.63       27.87     14.55 o 
   6  21   4      128.24      128.43     17.93 o 
   7  21   4        0.07        3.78     17.05 o 
   8  21   4       26.23        8.49     28.24 o 
  -7  22   4        0.27        5.12     16.92 o 
  -6  22   4       25.30       25.60     16.15 o 
  -5  22   4        4.03        4.65     17.78 o 
  -4  22   4        0.21        4.36     16.35 o 
  -3  22   4      222.92      209.99     20.55 o 
  -2  22   4       31.77       22.15     16.40 o 
  -1  22   4      517.67      574.45     19.53 o 
   0  22   4       14.58       19.25     12.00 o 
   1  22   4       52.48       45.08     13.85 o 
   2  22   4      240.88      244.20     16.39 o 
   3  22   4       82.26       82.54     14.93 o 
   4  22   4       90.00       84.65     15.08 o 
   5  22   4       10.84        4.50     15.91 o 
   6  22   4       16.80        2.52     16.37 o 
   7  22   4       37.67       31.53     14.84 o 
  -7  23   4      137.35      162.48     33.20 o 
  -6  23   4       16.72        4.18     16.50 o 
  -5  23   4      225.60      214.03     32.58 o 
  -4  23   4      248.73      246.63     32.01 o 
  -3  23   4        2.09        6.10     17.80 o 
  -2  23   4      123.96      119.34     20.64 o 
  -1  23   4      426.17      460.76     19.62 o 
   0  23   4       24.63       16.57     13.42 o 
   1  23   4      188.91      152.10     15.88 o 
   2  23   4        4.90        8.74     14.00 o 
   3  23   4       63.98       70.59     14.83 o 
   4  23   4      186.15      194.81     18.07 o 
   5  23   4       82.24       70.29     17.07 o 
   6  23   4      113.67      126.32     19.38 o 
   7  23   4        6.85        5.08     17.67 o 
  -6  24   4        8.22        6.28     22.54 o 
  -5  24   4        6.78       26.65     26.75 o 
  -4  24   4        3.85       12.95     18.68 o 
  -3  24   4       70.54       65.58     20.08 o 
  -2  24   4        6.57        2.73     18.90 o 
  -1  24   4       74.98       89.20     20.02 o 
   0  24   4        1.06        1.86     14.15 o 
   1  24   4        9.35       14.94     14.28 o 
   2  24   4        8.10       13.61     15.47 o 
   3  24   4        0.92       13.17     18.30 o 
   4  24   4       10.25       20.66     15.67 o 
   5  24   4       58.19       59.55     16.61 o 
   6  24   4        4.70       -1.63     17.02 o 
  -5  25   4      168.32      115.38     33.67 o 
  -4  25   4      246.41      273.44     24.51 o 
  -3  25   4       28.63       28.39     20.28 o 
  -2  25   4      102.49      102.72     19.89 o 
  -1  25   4      158.94      170.60     26.19 o 
   0  25   4      265.32      286.02     18.34 o 
   1  25   4      218.78      214.56     18.00 o 
   2  25   4      302.78      343.75     21.30 o 
   3  25   4      221.51      218.57     18.95 o 
   4  25   4       46.00       45.54     21.25 o 
   5  25   4      107.95      128.11     24.36 o 
  -4  26   4       31.39       79.99     32.78 o 
  -3  26   4       30.03       33.58     20.63 o 
  -2  26   4        5.36       17.11     20.51 o 
  -1  26   4       16.62       21.79     19.36 o 
   0  26   4      126.46      132.80     21.88 o 
   1  26   4        9.45       21.05     15.63 o 
   2  26   4        9.66       17.97     17.20 o 
   3  26   4        0.82        5.36     16.88 o 
   4  26   4       13.01       10.28     16.64 o 
  -3  27   4        1.32        2.23     32.68 o 
  -2  27   4        6.67        0.88     21.10 o 
  -1  27   4       37.09       26.45     21.55 o 
   0  27   4       83.13      104.12     22.61 o 
   1  27   4       20.84       28.07     21.34 o 
   2  27   4      114.05      122.62     19.61 o 
   3  27   4       80.22       77.39     28.55 o 
 -12   1   5        2.64      -14.08     17.80 o 
 -11   1   5      371.41      369.18     26.98 o 
 -10   1   5      153.38      174.77     20.98 o 
  -9   1   5     1012.71     1013.98     30.18 o 
  -8   1   5      351.18      344.82     10.87 o 
  -7   1   5      455.91      458.21     10.99 o 
  -6   1   5     1200.18     1230.08     23.23 o 
  -5   1   5     2870.53     2846.17     19.58 o 
  -4   1   5     2268.66     2329.84     14.44 o 
  -3   1   5      937.45      887.72      7.51 o 
  -2   1   5        0.71        2.84      1.59 o 
  -1   1   5    15426.42    15515.24     78.73 o 
   0   1   5     5131.94     5133.48    117.89 o 
   1   1   5    11700.60    11403.70     72.41 o 
   2   1   5     4194.86     4199.03     22.03 o 
   3   1   5      962.77      964.93     13.85 o 
   4   1   5     3146.14     3165.92     20.95 o 
   5   1   5     1505.62     1512.60     16.33 o 
   6   1   5      614.53      583.17     12.22 o 
   7   1   5      692.65      698.41     14.64 o 
   8   1   5      383.38      387.15     13.22 o 
   9   1   5      627.37      648.43     17.30 o 
  10   1   5      183.53      185.46     16.66 o 
  11   1   5       16.08       23.79     21.09 o 
  12   1   5       25.89       29.54     23.02 o 
 -12   2   5       64.17       65.67     19.09 o 
 -11   2   5       12.42       13.22     19.27 o 
 -10   2   5        1.13       -1.83     16.95 o 
  -9   2   5       31.42       31.06     13.90 o 
  -8   2   5       43.70       37.64      8.07 o 
  -7   2   5        3.66        6.45      7.16 o 
  -6   2   5        0.11        2.49      6.07 o 
  -5   2   5        3.88        4.05      5.13 o 
  -4   2   5     1375.28     1407.57     13.37 o 
  -3   2   5      128.91      140.91      5.14 o 
  -2   2   5     2574.24     2623.74     19.49 o 
  -1   2   5     1047.26     1193.62     26.46 o 
   0   2   5       23.22       12.20      3.08 o 
   1   2   5     1871.58     1893.82     19.48 o 
   2   2   5       58.56       49.83      3.10 o 
   3   2   5      869.20      847.00     10.45 o 
   4   2   5       25.49       20.20      5.23 o 
   5   2   5       25.90       29.77      6.18 o 
   6   2   5        4.75        3.27      6.78 o 
   7   2   5        4.50        7.66      7.73 o 
   8   2   5        6.34        6.80      9.40 o 
   9   2   5       62.76       58.93     11.66 o 
  10   2   5       73.93       81.52     14.88 o 
  11   2   5       50.35       64.38     17.48 o 
  12   2   5       13.50       13.83     34.85 o 
 -12   3   5       10.14       19.04     17.59 o 
 -11   3   5      196.07      180.84     23.92 o 
 -10   3   5      128.00      152.57     21.67 o 
  -9   3   5      710.56      710.56     21.73 o 
  -8   3   5      250.54      251.70     10.75 o 
  -7   3   5       71.04       60.73      7.97 o 
  -6   3   5     1658.80     1687.25     18.40 o 
  -5   3   5     2019.24     1969.51     17.65 o 
  -4   3   5     2330.26     2334.00     23.84 o 
  -3   3   5     1633.48     1578.99     14.71 o 
  -2   3   5      594.44      584.10      6.59 o 
  -1   3   5     6214.99     6093.75     24.03 o 
   0   3   5     3265.04     3234.82     27.20 o 
   1   3   5     4008.83     3811.50     25.82 o 
   2   3   5     1417.67     1444.07      9.40 o 
   3   3   5     1404.66     1525.16     11.50 o 
   4   3   5     2880.40     2836.95     18.18 o 
   5   3   5     1731.03     1701.08     15.90 o 
   6   3   5     1613.79     1570.83     21.34 o 
   7   3   5      579.17      593.57     20.41 o 
   8   3   5       29.24       26.73      9.08 o 
   9   3   5      748.25      697.32     21.97 o 
  10   3   5        1.78       15.44     14.31 o 
  11   3   5      166.23      169.01     19.34 o 
 -12   4   5      171.73      179.65     23.81 o 
 -11   4   5       33.25       34.32     20.88 o 
 -10   4   5       17.34       18.01     19.80 o 
  -9   4   5      389.84      388.62     14.53 o 
  -8   4   5       12.36       13.01     10.30 o 
  -7   4   5      974.00     1012.97     16.48 o 
  -6   4   5      195.68      183.10      8.68 o 
  -5   4   5     1054.97     1063.42     14.57 o 
  -4   4   5     2530.83     2521.03     18.79 o 
  -3   4   5      575.92      616.96      8.64 o 
  -2   4   5     7654.36     7373.00     21.89 o 
  -1   4   5      123.19      149.33      7.15 o 
   0   4   5     1289.01     1289.83     19.96 o 
   1   4   5      849.76      734.67      8.89 o 
   2   4   5     1288.74     1348.65     11.30 o 
   3   4   5     3303.71     3187.24     32.24 o 
   4   4   5      164.87      161.33      5.25 o 
   5   4   5      448.14      449.60      9.24 o 
   6   4   5     2288.71     2283.25     19.90 o 
   7   4   5       92.89       81.86      8.66 o 
   8   4   5      658.99      651.09     15.53 o 
   9   4   5        2.48        2.22     13.42 o 
  10   4   5       92.30       86.55     15.85 o 
  11   4   5      177.00      197.22     19.71 o 
 -12   5   5       68.71       39.88     23.19 o 
 -11   5   5       78.22       75.42     22.06 o 
 -10   5   5      116.90      119.63     21.11 o 
  -9   5   5      154.65      163.40     12.25 o 
  -8   5   5        2.44        0.59      9.59 o 
  -7   5   5       41.69       41.63      8.25 o 
  -6   5   5      317.96      310.34      9.26 o 
  -5   5   5      792.18      786.14     11.36 o 
  -4   5   5     1173.64     1180.95     13.20 o 
  -3   5   5      432.00      393.23      6.85 o 
  -2   5   5      573.10      593.72      7.43 o 
  -1   5   5      587.72      487.61      6.33 o 
   0   5   5      550.77      531.99     12.28 o 
   1   5   5     2332.84     2340.88     18.68 o 
   2   5   5      337.67      327.09      6.19 o 
   3   5   5        5.02       13.36      5.62 o 
   4   5   5     1667.33     1695.62     14.57 o 
   5   5   5      298.36      288.15      7.28 o 
   6   5   5      167.93      152.78      9.14 o 
   7   5   5       68.99       77.81      8.22 o 
   8   5   5       56.00       57.76     11.58 o 
   9   5   5      198.94      201.45     16.36 o 
  10   5   5        1.05        0.51     16.48 o 
  11   5   5       41.45       45.37     18.79 o 
  12   5   5       11.94       11.75     29.35 o 
 -12   6   5      166.79      177.92     34.91 o 
 -11   6   5        0.27       20.10     21.87 o 
 -10   6   5      173.25      143.80     20.24 o 
  -9   6   5      427.95      444.09     27.48 o 
  -8   6   5      300.54      278.53     14.14 o 
  -7   6   5     2087.22     2120.32     38.13 o 
  -6   6   5      117.49      107.05      7.24 o 
  -5   6   5      893.65      906.53     12.17 o 
  -4   6   5     4083.10     4049.74     21.68 o 
  -3   6   5        3.91        3.00      3.84 o 
  -2   6   5     6179.36     5890.63     44.65 o 
  -1   6   5      437.25      496.54      7.30 o 
   0   6   5       24.41       46.73      5.49 o 
   1   6   5     4051.07     4018.69     40.06 o 
   2   6   5      172.20      159.56      5.23 o 
   3   6   5     6424.02     6308.30     50.90 o 
   4   6   5        2.93        6.16      5.24 o 
   5   6   5     1065.14     1092.69     13.70 o 
   6   6   5     2158.39     2226.20     24.09 o 
   7   6   5       82.13       89.30      9.89 o 
   8   6   5      819.02      833.66     19.24 o 
   9   6   5       23.45       22.14     14.11 o 
  10   6   5        7.57        3.46     15.67 o 
  11   6   5      132.82      161.07     19.65 o 
 -11   7   5       65.78       64.14     21.88 o 
 -10   7   5        9.48        7.98     18.60 o 
  -9   7   5       56.90       61.17     12.86 o 
  -8   7   5       10.77        4.87     10.35 o 
  -7   7   5       55.80       57.96      9.00 o 
  -6   7   5       29.01       24.93      6.46 o 
  -5   7   5      466.67      469.18      9.66 o 
  -4   7   5      156.54      150.49      6.30 o 
  -3   7   5      162.78      174.29      4.44 o 
  -2   7   5      352.57      364.06      5.31 o 
  -1   7   5        3.31        2.53      3.17 o 
   0   7   5       21.74       31.89      3.65 o 
   1   7   5      665.36      684.82      8.55 o 
   2   7   5      232.23      233.61      6.77 o 
   3   7   5       39.41       50.63      5.48 o 
   4   7   5       10.29        9.57      5.63 o 
   5   7   5      302.15      302.32      9.56 o 
   6   7   5       74.68       66.54      8.00 o 
   7   7   5        5.54        4.61      9.21 o 
   8   7   5       24.32       22.23     10.93 o 
   9   7   5       10.19       15.37     14.00 o 
  10   7   5        2.25        6.80     15.77 o 
  11   7   5        6.02        8.76     17.12 o 
 -11   8   5        1.03        0.67     17.45 o 
 -10   8   5       16.35       13.89     14.54 o 
  -9   8   5      155.25      166.54     16.74 o 
  -8   8   5        7.72       16.31     10.19 o 
  -7   8   5     1032.34     1081.56     18.13 o 
  -6   8   5        1.69       -1.66      7.13 o 
  -5   8   5      290.50      291.64      8.54 o 
  -4   8   5     4426.88     4387.40     23.39 o 
  -3   8   5      203.93      215.84      5.57 o 
  -2   8   5    12609.78    12446.34     58.06 o 
  -1   8   5      121.20      121.13      4.90 o 
   0   8   5     2878.79     2788.52     28.94 o 
   1   8   5     6453.48     6233.78     50.17 o 
   2   8   5      707.58      682.74     10.44 o 
   3   8   5     3889.62     3643.37     23.27 o 
   4   8   5        5.25        2.19      9.17 o 
   5   8   5      250.96      231.13      9.50 o 
   6   8   5     2407.39     2474.40     24.51 o 
   7   8   5       98.30       97.08      9.36 o 
   8   8   5     1255.60     1189.03     22.43 o 
   9   8   5       43.38       22.44     13.38 o 
  10   8   5        6.44        9.96     14.87 o 
  11   8   5      209.68      213.39     20.47 o 
 -11   9   5        0.31       -7.95     17.69 o 
 -10   9   5        1.68        5.34     14.89 o 
  -9   9   5        0.09        0.09     11.99 o 
  -8   9   5       75.81       79.41     10.38 o 
  -7   9   5       11.96       16.23      8.88 o 
  -6   9   5      114.58      118.81      8.96 o 
  -5   9   5       22.98       13.93      6.15 o 
  -4   9   5       10.06       11.76      5.15 o 
  -3   9   5        1.32        2.20      3.34 o 
  -2   9   5       91.46       85.30      4.39 o 
  -1   9   5        6.61        5.29      3.69 o 
   0   9   5      219.46      189.18      7.98 o 
   1   9   5      247.05      245.81      5.59 o 
   2   9   5        2.49        4.53      2.81 o 
   3   9   5       82.18       87.94      5.25 o 
   4   9   5      120.73      122.22     11.87 o 
   5   9   5       21.98       14.63      7.43 o 
   6   9   5        0.38        4.75      8.02 o 
   7   9   5        7.39        6.98      9.20 o 
   8   9   5        8.77        9.99     12.65 o 
   9   9   5        0.28       -1.57     14.00 o 
  10   9   5       41.84       32.55     20.92 o 
  11   9   5        3.51       12.92     21.55 o 
 -11  10   5        1.12      -12.32     17.41 o 
 -10  10   5       48.96       67.11     18.95 o 
  -9  10   5      379.18      385.04     17.66 o 
  -8  10   5      102.99       91.96     11.07 o 
  -7  10   5     1212.73     1251.47     19.67 o 
  -6  10   5      249.34      211.24     10.26 o 
  -5  10   5      147.67      154.03      7.19 o 
  -4  10   5     1368.14     1455.88     26.76 o 
  -3  10   5      615.83      645.86     16.93 o 
  -2  10   5     8693.79     8737.49    123.56 o 
  -1  10   5      263.19      240.88      6.65 o 
   0  10   5     1855.07     1856.53     14.44 o 
   1  10   5     3378.90     3426.30     39.34 o 
   2  10   5       35.70       36.28      7.78 o 
   3  10   5     1640.03     1704.08     12.76 o 
   4  10   5        0.42        5.74      4.47 o 
   5  10   5      177.73      171.23     11.35 o 
   6  10   5      533.58      564.04     14.40 o 
   7  10   5      445.12      419.78     12.12 o 
   8  10   5      711.74      750.08     22.78 o 
   9  10   5        1.15        5.61     14.46 o 
  10  10   5      100.18      110.40     17.83 o 
  11  10   5      234.21      235.30     28.80 o 
 -11  11   5       33.64       30.44     17.93 o 
 -10  11   5       48.23       61.21     18.93 o 
  -9  11   5       33.33       30.73     12.71 o 
  -8  11   5      358.06      339.74     14.37 o 
  -7  11   5       23.25       27.82      9.45 o 
  -6  11   5      436.10      436.95     12.72 o 
  -5  11   5      363.29      371.11     10.60 o 
  -4  11   5       46.22       56.99      9.73 o 
  -3  11   5     1313.41     1401.02     41.95 o 
  -2  11   5       66.48       70.13      5.03 o 
  -1  11   5     3135.01     3088.21     27.90 o 
   0  11   5        5.40        6.66      6.87 o 
   1  11   5     1557.47     1572.37     18.76 o 
   2  11   5      187.66      170.26     11.01 o 
   3  11   5        6.70        5.00      8.60 o 
   4  11   5     1220.75     1206.08     31.21 o 
   5  11   5      172.06      174.26     15.58 o 
   6  11   5      395.10      392.24     12.77 o 
   7  11   5       66.12       80.37      9.37 o 
   8  11   5       24.56       20.26     11.29 o 
   9  11   5      118.41      133.89     17.64 o 
  10  11   5      106.39       91.75     17.86 o 
  11  11   5       81.40      105.41     32.25 o 
 -10  12   5       55.19       68.88     16.00 o 
  -9  12   5      222.81      234.72     20.82 o 
  -8  12   5        0.32       -0.05     10.10 o 
  -7  12   5      548.77      538.53     17.67 o 
  -6  12   5       10.23        9.52      9.71 o 
  -5  12   5       14.30        4.55      6.93 o 
  -4  12   5      611.34      558.90     19.27 o 
  -3  12   5       94.28      101.38      6.96 o 
  -2  12   5     1663.84     1700.57     17.85 o 
  -1  12   5        1.07        1.35      6.50 o 
   0  12   5       85.83      110.28     11.81 o 
   1  12   5     2830.39     2860.66     25.39 o 
   2  12   5        2.14        1.12      7.62 o 
   3  12   5      772.73      778.87     20.19 o 
   4  12   5       84.95       91.97     12.37 o 
   5  12   5        4.06       -2.79     12.01 o 
   6  12   5      356.76      352.53     16.02 o 
   7  12   5      231.78      213.45     11.27 o 
   8  12   5      501.39      517.00     17.66 o 
   9  12   5       30.47       23.14     15.39 o 
  10  12   5       10.18       18.98     17.87 o 
  11  12   5       32.30       38.30     31.64 o 
 -10  13   5       97.87      100.71     27.06 o 
  -9  13   5      118.22      103.17     19.30 o 
  -8  13   5      126.57      124.15     14.06 o 
  -7  13   5       15.63       23.10     11.57 o 
  -6  13   5      506.51      511.95     16.30 o 
  -5  13   5      124.53      131.47      8.95 o 
  -4  13   5      627.92      606.04     14.06 o 
  -3  13   5       74.08       85.82      6.94 o 
  -2  13   5      263.03      265.61      9.10 o 
  -1  13   5      717.48      729.50     16.76 o 
   0  13   5     1443.59     1426.30     21.51 o 
   1  13   5     1096.99     1049.76     24.14 o 
   2  13   5     2333.44     2331.90     29.44 o 
   3  13   5      160.16      143.33     12.56 o 
   4  13   5     2393.47     2392.94     35.54 o 
   5  13   5     1043.09     1009.74     26.74 o 
   6  13   5      136.48      148.17     11.08 o 
   7  13   5      208.29      193.13     11.33 o 
   8  13   5       42.31       37.62     12.03 o 
   9  13   5       87.16       94.01     17.90 o 
  10  13   5       28.66       31.53     17.67 o 
 -10  14   5        0.36        2.85     21.63 o 
  -9  14   5       33.63       35.82     16.28 o 
  -8  14   5       12.43       22.28     19.05 o 
  -7  14   5      138.57      139.34     22.52 o 
  -6  14   5       91.59      110.51     12.09 o 
  -5  14   5       72.06       60.18      8.09 o 
  -4  14   5      202.57      207.98     10.67 o 
  -3  14   5       59.96       55.86      6.55 o 
  -2  14   5      951.12     1001.25     15.56 o 
  -1  14   5      255.67      232.11     10.83 o 
   0  14   5       37.92       52.72      8.97 o 
   1  14   5        1.60        5.29      7.69 o 
   2  14   5        6.47        6.79      7.77 o 
   3  14   5      368.64      357.92     16.18 o 
   4  14   5        0.05       -2.11     12.82 o 
   5  14   5      259.64      237.78     14.25 o 
   6  14   5      362.66      322.61     13.41 o 
   7  14   5       91.18       83.96     10.47 o 
   8  14   5      135.50      133.52     14.12 o 
   9  14   5        7.40        3.32     16.53 o 
  10  14   5        3.44        5.79     18.59 o 
 -10  15   5      128.63      121.35     22.61 o 
  -9  15   5      107.40      104.35     17.32 o 
  -8  15   5      312.50      314.53     24.66 o 
  -7  15   5        0.92       -3.08     15.14 o 
  -6  15   5     1088.36     1065.40     29.81 o 
  -5  15   5      380.96      358.03     16.14 o 
  -4  15   5      887.34      862.34     17.17 o 
  -3  15   5     1458.35     1468.32     16.94 o 
  -2  15   5      155.13      158.62      8.19 o 
  -1  15   5     2797.73     2807.09     38.28 o 
   0  15   5      176.25      168.21     11.05 o 
   1  15   5     1144.45     1198.33     18.88 o 
   2  15   5      212.64      219.34     11.46 o 
   3  15   5      459.72      414.77     22.85 o 
   4  15   5     1183.43     1165.70     22.98 o 
   5  15   5      804.23      821.98     20.93 o 
   6  15   5      157.58      154.17     11.95 o 
   7  15   5       30.08       31.89     11.93 o 
   8  15   5       30.48       26.54     13.06 o 
   9  15   5      109.26      128.97     18.44 o 
  10  15   5       33.95       14.30     29.86 o 
 -10  16   5        1.06      -19.36     26.26 o 
  -9  16   5       11.23        6.60     17.04 o 
  -8  16   5       10.85       20.29     14.71 o 
  -7  16   5       14.38       23.86     17.45 o 
  -6  16   5       13.42       12.66     16.95 o 
  -5  16   5       49.89       50.49     13.01 o 
  -4  16   5      292.08      302.51     12.54 o 
  -3  16   5        1.19        3.66      8.63 o 
  -2  16   5      364.15      356.22     11.45 o 
  -1  16   5        0.47        1.10      6.85 o 
   0  16   5        1.17        1.69      7.91 o 
   1  16   5       17.49       19.47      8.41 o 
   2  16   5      178.51      160.91     10.18 o 
   3  16   5        0.23       -1.92      9.71 o 
   4  16   5      141.34      117.63     12.87 o 
   5  16   5       37.01       32.80     12.45 o 
   6  16   5        3.55        4.74     10.78 o 
   7  16   5        6.26       15.83     12.40 o 
   8  16   5        0.03        0.05     13.15 o 
   9  16   5        3.09       -1.68     16.23 o 
  -9  17   5      106.66      104.52     18.33 o 
  -8  17   5       49.99       52.71     16.41 o 
  -7  17   5        1.80        2.56     15.31 o 
  -6  17   5      397.87      411.19     24.83 o 
  -5  17   5      229.48      260.78     26.51 o 
  -4  17   5      462.90      487.24     20.14 o 
  -3  17   5      244.42      251.90     12.28 o 
  -2  17   5      199.39      186.37      9.11 o 
  -1  17   5     1098.93     1154.03     16.78 o 
   0  17   5      477.50      529.26     16.87 o 
   1  17   5     1268.38     1305.58     25.56 o 
   2  17   5      457.29      448.78     13.47 o 
   3  17   5       31.61       26.45      9.37 o 
   4  17   5     1319.54     1296.38     25.21 o 
   5  17   5      410.05      428.83     18.98 o 
   6  17   5      276.06      254.28     14.61 o 
   7  17   5      123.12      137.76     13.91 o 
   8  17   5       41.66       55.46     16.72 o 
   9  17   5      129.47      162.46     24.65 o 
  -9  18   5       41.54       38.63     18.41 o 
  -8  18   5        0.07       -5.41     16.10 o 
  -7  18   5      178.32      197.09     17.96 o 
  -6  18   5      328.19      342.88     18.30 o 
  -5  18   5       49.23       59.07     14.65 o 
  -4  18   5      306.68      310.85     18.88 o 
  -3  18   5        5.49        6.05     13.70 o 
  -2  18   5      116.79      115.45     11.09 o 
  -1  18   5       62.61       61.49      8.45 o 
   0  18   5      203.37      211.57     11.50 o 
   1  18   5      245.61      222.97     12.76 o 
   2  18   5       91.47       90.68      9.67 o 
   3  18   5       46.03       39.69     10.12 o 
   4  18   5       33.29       40.14     12.85 o 
   5  18   5       53.18       48.51     14.28 o 
   6  18   5       18.93        9.48     14.27 o 
   7  18   5        4.51        7.63     13.15 o 
   8  18   5       95.48       91.85     18.20 o 
  -8  19   5      145.17      125.35     18.94 o 
  -7  19   5       65.04       62.38     15.54 o 
  -6  19   5      198.91      216.54     18.02 o 
  -5  19   5      399.25      409.76     23.73 o 
  -4  19   5       64.99       73.34     12.47 o 
  -3  19   5      131.09      122.40     12.24 o 
  -2  19   5      104.94      102.77     11.42 o 
  -1  19   5      741.02      733.38     18.43 o 
   0  19   5      127.66      134.69     10.37 o 
   1  19   5      764.23      779.34     21.21 o 
   2  19   5       60.84       58.06      9.85 o 
   3  19   5        4.15        1.91      9.78 o 
   4  19   5      532.27      516.09     20.16 o 
   5  19   5       37.31       30.09     14.42 o 
   6  19   5      328.22      318.47     23.91 o 
   7  19   5       26.46       26.51     13.37 o 
   8  19   5        1.11       17.28     22.53 o 
  -8  20   5       47.12       37.90     16.68 o 
  -7  20   5      149.37      130.59     17.64 o 
  -6  20   5        0.12        6.90     14.62 o 
  -5  20   5      197.06      173.61     18.58 o 
  -4  20   5       96.95       96.12     12.96 o 
  -3  20   5      109.02      115.14     12.62 o 
  -2  20   5      153.14      122.37     16.78 o 
  -1  20   5       41.26       39.98     11.36 o 
   0  20   5       65.73       73.73     11.80 o 
   1  20   5      579.04      597.37     21.44 o 
   2  20   5       26.81       28.81     10.12 o 
   3  20   5      323.03      337.13     18.65 o 
   4  20   5        1.27       -2.74     11.99 o 
   5  20   5       63.62       70.06     15.84 o 
   6  20   5      113.77      126.28     17.55 o 
   7  20   5        0.43        0.32     13.72 o 
   8  20   5      131.62      129.58     24.22 o 
  -7  21   5        5.43        4.70     18.31 o 
  -6  21   5       34.60       28.61     15.79 o 
  -5  21   5       12.89       12.54     17.52 o 
  -4  21   5       18.93       11.23     12.62 o 
  -3  21   5       33.67       28.29     15.75 o 
  -2  21   5        1.19        0.20     15.85 o 
  -1  21   5      174.09      158.28     13.28 o 
   0  21   5       14.96       17.58     11.81 o 
   1  21   5       63.69       66.15     21.92 o 
   2  21   5        3.74        2.07     12.34 o 
   3  21   5      367.51      361.43     15.55 o 
   4  21   5       71.18       70.98     12.93 o 
   5  21   5      154.66      188.06     15.63 o 
   6  21   5       98.66       93.70     17.21 o 
   7  21   5       15.46        6.33     14.71 o 
  -7  22   5      121.62      132.32     20.12 o 
  -6  22   5        0.60       -0.94     15.05 o 
  -5  22   5      161.51      157.90     20.97 o 
  -4  22   5      364.75      366.84     23.70 o 
  -3  22   5       81.92       59.24     17.35 o 
  -2  22   5      775.63      774.25     31.08 o 
  -1  22   5       43.70       38.51     18.66 o 
   0  22   5      143.25      152.39     15.04 o 
   1  22   5      563.64      526.01     22.50 o 
   2  22   5        0.57       -0.85     16.57 o 
   3  22   5      361.90      361.33     18.87 o 
   4  22   5       66.43       71.65     16.53 o 
   5  22   5       41.17       38.70     14.29 o 
   6  22   5      183.78      166.36     16.72 o 
   7  22   5        8.20       13.54     14.99 o 
  -7  23   5        0.01        1.10     28.00 o 
  -6  23   5        7.90       19.25     17.01 o 
  -5  23   5        1.76       -0.25     25.54 o 
  -4  23   5       79.81       92.65     20.65 o 
  -3  23   5        0.23        0.11     17.59 o 
  -2  23   5       28.43       32.20     17.67 o 
  -1  23   5      336.89      320.83     23.30 o 
   0  23   5       38.62       50.62     14.27 o 
   1  23   5      344.00      329.31     18.30 o 
   2  23   5       35.81       28.62     18.03 o 
   3  23   5        0.41        4.26     14.33 o 
   4  23   5       28.74       31.11     15.92 o 
   5  23   5        3.72        9.53     16.95 o 
   6  23   5       36.89       21.93     17.00 o 
  -5  24   5      180.62      211.85     34.54 o 
  -4  24   5      111.31      140.15     22.64 o 
  -3  24   5       64.69       89.92     20.11 o 
  -2  24   5      196.05      197.67     35.17 o 
  -1  24   5       36.77       29.56     20.53 o 
   0  24   5       23.42       22.68     18.40 o 
   1  24   5      473.53      480.95     21.09 o 
   2  24   5       64.88       66.84     15.56 o 
   3  24   5      453.25      452.16     27.72 o 
   4  24   5        5.02        0.00     15.87 o 
   5  24   5       64.71       63.48     17.64 o 
   6  24   5       81.84       77.46     32.48 o 
  -4  25   5       29.52       42.73     21.19 o 
  -3  25   5        3.10       15.57     20.63 o 
  -2  25   5       28.55       30.49     21.16 o 
  -1  25   5        8.90        1.01     19.69 o 
   0  25   5        5.02       -0.05     20.32 o 
   1  25   5       22.06       21.51     19.93 o 
   2  25   5       83.62       80.52     16.53 o 
   3  25   5       54.84       53.25     20.84 o 
   4  25   5       22.00        9.86     21.93 o 
   5  25   5        0.98        1.50     20.73 o 
  -3  26   5        5.23        3.41     20.30 o 
  -2  26   5      245.61      260.60     25.22 o 
  -1  26   5        2.58        4.98     22.03 o 
   0  26   5       36.53       38.08     22.80 o 
   1  26   5       35.89       31.87     20.90 o 
   2  26   5      111.86      122.89     18.40 o 
   3  26   5      156.78      145.14     18.64 o 
   4  26   5       13.51      -12.55     31.13 o 
  -3  27   5       45.18       21.98     30.12 o 
  -2  27   5        0.68       -2.43     31.95 o 
  -1  27   5       66.64       87.27     24.61 o 
   0  27   5      119.41      138.62     25.55 o 
   1  27   5        2.97       18.35     21.90 o 
 -12   0   6       20.50       10.24     30.72 o 
 -11   0   6       50.34       40.57     29.72 o 
 -10   0   6       13.92       19.18     26.82 o 
  -9   0   6      393.27      413.63     22.96 o 
  -8   0   6      948.14     1002.79     27.17 o 
  -7   0   6      126.71      131.86     14.54 o 
  -6   0   6      405.12      407.89     10.94 o 
  -5   0   6     2610.25     2721.72     71.01 o 
  -4   0   6      785.14      762.29     12.15 o 
  -3   0   6     4649.83     4245.29     40.00 o 
  -2   0   6     4762.92     4683.09     23.30 o 
  -1   0   6     1480.90     1338.47     25.86 o 
   0   0   6      984.46      947.29     21.36 o 
   1   0   6     4712.28     4696.02     46.87 o 
   2   0   6     9147.36     8684.61     66.09 o 
   3   0   6     1912.52     1963.37     22.47 o 
   4   0   6     1626.63     1654.44     22.95 o 
   5   0   6     2340.76     2449.26     30.10 o 
   6   0   6     1038.39     1086.86     53.67 o 
   7   0   6     5556.68     5368.94     51.03 o 
   8   0   6        3.96        7.02     13.17 o 
   9   0   6     1123.33     1103.51     29.81 o 
  10   0   6      408.65      388.88     23.57 o 
  11   0   6      100.30      100.51     32.02 o 
 -12   1   6       39.78       25.08     34.47 o 
 -11   1   6        5.76       -1.75     20.19 o 
 -10   1   6       79.61       88.87     18.38 o 
  -9   1   6       15.29       22.56     11.64 o 
  -8   1   6       19.48       14.45      9.53 o 
  -7   1   6      150.07      143.75      8.06 o 
  -6   1   6      437.83      412.50     10.37 o 
  -5   1   6      800.45      834.45     10.24 o 
  -4   1   6     1016.09     1031.05     10.08 o 
  -3   1   6      132.51      135.83      5.21 o 
  -2   1   6     1393.03     1486.26     16.11 o 
  -1   1   6      261.83      301.21     10.10 o 
   0   1   6     1076.04     1179.94     18.34 o 
   1   1   6      582.49      722.62     16.48 o 
   2   1   6      327.16      330.95      9.19 o 
   3   1   6      241.24      259.07      8.22 o 
   4   1   6        0.13       -2.73      5.44 o 
   5   1   6      129.68      135.90      7.48 o 
   6   1   6        1.49       -2.92      8.53 o 
   7   1   6      189.36      180.86     10.77 o 
   8   1   6        1.88        1.76      9.54 o 
   9   1   6       16.42       25.84     11.25 o 
  10   1   6        4.78       27.72     14.69 o 
  11   1   6        2.93        7.64     21.62 o 
 -12   2   6       28.82       14.75     34.75 o 
 -11   2   6       62.57       50.19     20.47 o 
 -10   2   6       52.47       49.47     19.81 o 
  -9   2   6      758.48      723.14     21.93 o 
  -8   2   6     1174.19     1207.87     20.64 o 
  -7   2   6     1857.68     1808.20     37.07 o 
  -6   2   6      495.26      523.86     14.49 o 
  -5   2   6      350.39      348.36      8.59 o 
  -4   2   6      461.14      484.30      8.69 o 
  -3   2   6     6943.39     6863.57     30.71 o 
  -2   2   6     2396.48     2452.14     25.49 o 
  -1   2   6     5944.81     5923.12     47.84 o 
   0   2   6      440.64      420.22      9.88 o 
   1   2   6     5970.15     6030.28     68.12 o 
   2   2   6     3650.03     3723.35     36.89 o 
   3   2   6     2768.97     2758.57     21.72 o 
   4   2   6     1101.30     1133.77     21.38 o 
   5   2   6       12.04       21.03      6.49 o 
   6   2   6     1710.26     1722.83     19.95 o 
   7   2   6      322.27      329.11     12.07 o 
   8   2   6      257.09      230.57     12.23 o 
   9   2   6       50.67       75.02     11.76 o 
  10   2   6       92.11      103.73     16.11 o 
  11   2   6       92.50      102.28     30.95 o 
 -12   3   6       29.80       -5.29     30.70 o 
 -11   3   6        3.69        6.41     21.06 o 
 -10   3   6       74.42       72.28     20.53 o 
  -9   3   6       37.22       32.57     13.27 o 
  -8   3   6        1.47        8.39      9.66 o 
  -7   3   6      161.42      167.16      9.54 o 
  -6   3   6       29.02       30.75      6.58 o 
  -5   3   6      885.47      914.04     12.86 o 
  -4   3   6       29.16       22.04      4.69 o 
  -3   3   6       18.05       29.48      5.56 o 
  -2   3   6     2301.36     2347.37     18.43 o 
  -1   3   6        0.45        2.59      4.41 o 
   0   3   6     3093.46     3056.97     26.41 o 
   1   3   6      175.76      207.85      8.80 o 
   2   3   6      107.04      111.61      3.51 o 
   3   3   6     1588.21     1588.86     20.40 o 
   4   3   6      427.58      405.39     14.75 o 
   5   3   6      812.35      798.96     13.21 o 
   6   3   6       79.14       83.45      8.38 o 
   7   3   6       18.64       14.34      8.75 o 
   8   3   6       30.43       37.06      9.64 o 
   9   3   6       12.30       14.00     13.41 o 
  10   3   6      192.66      190.02     17.98 o 
  11   3   6        1.73       12.28     20.96 o 
 -12   4   6        3.18       -6.36     32.84 o 
 -11   4   6       37.13       55.11     20.61 o 
 -10   4   6      136.04      132.72     21.38 o 
  -9   4   6      106.59      113.46     15.33 o 
  -8   4   6      389.59      385.96     13.12 o 
  -7   4   6      579.77      597.32     18.00 o 
  -6   4   6      401.74      408.87     10.68 o 
  -5   4   6      351.63      365.26      9.45 o 
  -4   4   6     1587.76     1613.44     13.76 o 
  -3   4   6     4494.60     4392.37     24.19 o 
  -2   4   6      989.46      926.99      9.25 o 
  -1   4   6      806.30      718.84     10.83 o 
   0   4   6     2464.03     2543.59     24.06 o 
   1   4   6      517.53      492.29      9.20 o 
   2   4   6     4108.93     4164.81     20.11 o 
   3   4   6      473.01      445.67     10.23 o 
   4   4   6      511.99      511.46     12.18 o 
   5   4   6      831.85      834.35     14.40 o 
   6   4   6      405.54      396.45     11.36 o 
   7   4   6     1053.09     1030.18     17.28 o 
   8   4   6      197.68      178.53     14.96 o 
   9   4   6      196.67      177.22     15.62 o 
  10   4   6        2.69       19.14     16.18 o 
  11   4   6      106.51      121.04     18.88 o 
 -11   5   6        9.83       15.53     19.21 o 
 -10   5   6      604.55      584.44     33.06 o 
  -9   5   6       39.60       37.38     13.73 o 
  -8   5   6      205.82      197.51     11.42 o 
  -7   5   6      652.06      690.75     14.57 o 
  -6   5   6       48.19       50.67      7.32 o 
  -5   5   6     3178.68     3194.61     25.11 o 
  -4   5   6       41.08       33.83      4.81 o 
  -3   5   6      127.55      130.28      5.20 o 
  -2   5   6     3505.22     3306.73     38.11 o 
  -1   5   6      846.37      855.98     14.98 o 
   0   5   6     6079.86     5736.02     38.06 o 
   1   5   6      404.30      407.05     15.51 o 
   2   5   6     1282.05     1305.56     15.12 o 
   3   5   6     4653.20     4593.72     35.29 o 
   4   5   6        4.24        0.02      5.01 o 
   5   5   6     3464.59     3417.29     26.60 o 
   6   5   6      218.41      208.93     10.07 o 
   7   5   6      220.95      202.33     12.48 o 
   8   5   6      701.06      703.42     20.19 o 
   9   5   6       31.27       30.32     14.64 o 
  10   5   6      319.85      307.77     19.35 o 
  11   5   6       18.33       13.79     17.33 o 
 -11   6   6       26.57       18.61     21.87 o 
 -10   6   6       34.42       48.00     20.54 o 
  -9   6   6       49.65       53.47     16.53 o 
  -8   6   6       44.88       43.78     10.98 o 
  -7   6   6      311.97      302.08     11.20 o 
  -6   6   6        2.09        5.74      6.51 o 
  -5   6   6      174.27      158.01      7.27 o 
  -4   6   6       51.42       47.42      5.22 o 
  -3   6   6     2721.01     2750.42     25.96 o 
  -2   6   6       17.07       17.83      6.35 o 
  -1   6   6       65.14       59.16      3.80 o 
   0   6   6       33.17       20.00      3.89 o 
   1   6   6       80.51       73.55      3.30 o 
   2   6   6      307.36      285.85      6.25 o 
   3   6   6      643.16      645.31      9.90 o 
   4   6   6      136.62      144.92      6.79 o 
   5   6   6      108.67       99.95      7.52 o 
   6   6   6        0.97        3.63      8.75 o 
   7   6   6       93.77       88.57     10.67 o 
   8   6   6        0.96       -7.06     13.03 o 
   9   6   6        9.83        5.38     15.19 o 
  10   6   6        6.35       19.68     16.38 o 
  11   6   6       47.33       47.51     18.05 o 
 -11   7   6       15.45       11.28     22.02 o 
 -10   7   6      254.33      254.35     23.80 o 
  -9   7   6       28.79       27.63     16.44 o 
  -8   7   6        5.27        1.50     10.11 o 
  -7   7   6      726.76      779.36     15.58 o 
  -6   7   6       83.66       75.59      7.17 o 
  -5   7   6     3329.31     3303.82     38.43 o 
  -4   7   6      147.67      142.51      6.19 o 
  -3   7   6      559.77      572.51      8.50 o 
  -2   7   6     5156.75     5173.30     36.82 o 
  -1   7   6       46.06       55.71      6.44 o 
   0   7   6     6710.61     6462.99     28.20 o 
   1   7   6       71.82       75.07      5.22 o 
   2   7   6       58.24       55.01      3.89 o 
   3   7   6     2433.38     2400.27     24.69 o 
   4   7   6       78.31       78.26      6.35 o 
   5   7   6     2156.61     2155.49     23.75 o 
   6   7   6      157.09      167.38      9.42 o 
   7   7   6       62.86       67.19     10.55 o 
   8   7   6     1304.62     1281.79     26.45 o 
   9   7   6       12.98       19.67     14.32 o 
  10   7   6      473.21      466.24     25.98 o 
  11   7   6       43.24       45.02     21.26 o 
 -11   8   6        1.41        4.26     21.45 o 
 -10   8   6        2.71       -2.09     19.34 o 
  -9   8   6        7.27       12.16     11.63 o 
  -8   8   6       15.17       17.45     10.53 o 
  -7   8   6       41.42       46.22      9.14 o 
  -6   8   6       11.50       12.29      6.56 o 
  -5   8   6       82.80       95.56      6.97 o 
  -4   8   6      110.33      102.06      5.91 o 
  -3   8   6      504.48      490.12     10.09 o 
  -2   8   6       99.07       97.33      3.67 o 
  -1   8   6       51.45       40.94      4.24 o 
   0   8   6      198.72      178.45      6.19 o 
   1   8   6       91.81       93.10      3.67 o 
   2   8   6       32.45       36.76      3.76 o 
   3   8   6      345.43      355.15      7.73 o 
   4   8   6       85.08       81.06      5.51 o 
   5   8   6       92.69       95.40      8.16 o 
   6   8   6        5.71        7.62      7.73 o 
   7   8   6       22.55       33.44     12.01 o 
   8   8   6       11.37        8.08     13.82 o 
   9   8   6        0.41       -0.47     17.02 o 
  10   8   6        2.90        2.61     20.85 o 
  11   8   6       14.49       17.57     22.21 o 
 -11   9   6       17.67       -0.12     28.63 o 
 -10   9   6      378.33      438.12     36.14 o 
  -9   9   6       64.23       68.36     13.23 o 
  -8   9   6       41.93       41.52     11.24 o 
  -7   9   6      567.75      608.80     15.08 o 
  -6   9   6       21.44       18.65      7.23 o 
  -5   9   6     1494.17     1538.67     16.34 o 
  -4   9   6        7.75        7.63      6.28 o 
  -3   9   6      292.94      317.68     10.16 o 
  -2   9   6     5899.52     5653.74     55.59 o 
  -1   9   6       10.90       11.30      4.06 o 
   0   9   6    15972.81    14502.75     53.25 o 
   1   9   6      638.22      662.42     15.12 o 
   2   9   6      797.79      804.66     10.26 o 
   3   9   6     2705.59     2849.13     31.50 o 
   4   9   6       16.43       21.51      5.26 o 
   5   9   6     1930.34     1999.01     28.74 o 
   6   9   6        3.06        4.68      8.00 o 
   7   9   6       93.80       85.65     10.67 o 
   8   9   6      534.70      556.26     20.95 o 
   9   9   6       16.95       12.29     14.70 o 
  10   9   6      247.43      260.08     24.14 o 
  11   9   6       72.72       74.87     23.12 o 
 -11  10   6        9.71        6.37     33.19 o 
 -10  10   6        4.15       33.82     26.30 o 
  -9  10   6       28.92       44.95     12.76 o 
  -8  10   6      123.09      119.82     11.57 o 
  -7  10   6        6.24       10.56      9.00 o 
  -6  10   6      345.94      346.43     11.95 o 
  -5  10   6      192.95      161.45      7.93 o 
  -4  10   6      139.43      145.44      8.24 o 
  -3  10   6      754.35      743.27     14.04 o 
  -2  10   6       75.26       76.47      4.64 o 
  -1  10   6      904.89      936.76     22.12 o 
   0  10   6      826.75      796.92     17.80 o 
   1  10   6      153.51      162.66      5.70 o 
   2  10   6      207.49      191.62      5.31 o 
   3  10   6       56.16       52.03      5.29 o 
   4  10   6        8.96       11.52      7.67 o 
   5  10   6      132.12      112.46      8.51 o 
   6  10   6      105.40      108.21      9.68 o 
   7  10   6       90.03       96.04     10.95 o 
   8  10   6       14.41       18.47     13.54 o 
   9  10   6       36.94       51.23     16.22 o 
  10  10   6       42.08       47.93     21.54 o 
  11  10   6       24.69        8.30     32.25 o 
  -9  11   6       16.81       12.30     12.80 o 
  -8  11   6       46.57       47.87     10.61 o 
  -7  11   6      563.34      568.92     15.23 o 
  -6  11   6      121.96      123.88     12.07 o 
  -5  11   6     1120.88     1129.84     20.16 o 
  -4  11   6       55.50       48.88      7.32 o 
  -3  11   6      117.84      101.40      8.15 o 
  -2  11   6      991.33     1030.15     19.88 o 
  -1  11   6       36.68       34.84      4.86 o 
   0  11   6     3752.96     3732.23     23.07 o 
   1  11   6      540.90      521.40      7.55 o 
   2  11   6      219.83      182.28      9.85 o 
   3  11   6      929.79     1011.28     46.76 o 
   4  11   6      467.86      416.33     17.76 o 
   5  11   6      428.21      439.15     12.32 o 
   6  11   6       16.30       20.89      8.85 o 
   7  11   6       49.85       58.82     10.42 o 
   8  11   6      465.28      492.72     20.13 o 
   9  11   6       64.65       68.36     16.53 o 
  10  11   6      283.94      282.72     25.02 o 
  -9  12   6       72.38       63.57     16.66 o 
  -8  12   6      199.08      206.28     15.69 o 
  -7  12   6       57.75       58.99     12.37 o 
  -6  12   6      524.48      536.85     16.90 o 
  -5  12   6      105.92      111.03      8.66 o 
  -4  12   6      799.56      786.91     20.03 o 
  -3  12   6      413.62      433.25     15.58 o 
  -2  12   6      498.24      492.36      8.85 o 
  -1  12   6      282.48      294.43      8.44 o 
   0  12   6        6.52        9.03      3.93 o 
   1  12   6     2444.29     2335.92     28.53 o 
   2  12   6      395.57      413.49     12.83 o 
   3  12   6     1853.92     1823.67     57.52 o 
   4  12   6      809.42      788.90     22.97 o 
   5  12   6       67.06       58.42     14.69 o 
   6  12   6      463.92      437.47     13.85 o 
   7  12   6      254.82      247.16     11.77 o 
   8  12   6       61.42       47.74     15.45 o 
   9  12   6       24.18       34.12     15.71 o 
  10  12   6        9.88       22.78     16.32 o 
  -9  13   6      103.77      124.27     27.57 o 
  -8  13   6       14.02        4.07     12.35 o 
  -7  13   6      358.79      371.52     16.29 o 
  -6  13   6      111.64       84.94     11.88 o 
  -5  13   6      360.75      359.46     11.72 o 
  -4  13   6       10.07        8.90     10.17 o 
  -3  13   6       29.88       25.82     13.49 o 
  -2  13   6      928.35      972.14     18.32 o 
  -1  13   6      180.91      175.84      9.87 o 
   0  13   6     2394.55     2435.28     28.41 o 
   1  13   6      121.44      105.77     10.46 o 
   2  13   6        4.94       10.66      8.37 o 
   3  13   6      604.13      606.97     19.98 o 
   4  13   6       34.18       41.86     13.44 o 
   5  13   6      591.27      598.04     35.51 o 
   6  13   6        0.91        0.86      9.27 o 
   7  13   6       19.27       20.34      9.44 o 
   8  13   6      161.89      176.15     16.77 o 
   9  13   6       15.06       24.16     16.41 o 
  10  13   6       19.17       20.88     22.31 o 
 -10  14   6       30.44       18.81     32.58 o 
  -9  14   6       67.55       72.81     20.21 o 
  -8  14   6      333.03      333.71     23.29 o 
  -7  14   6      182.08      173.47     14.89 o 
  -6  14   6      540.32      583.03     23.28 o 
  -5  14   6      163.02      163.77     10.27 o 
  -4  14   6      623.59      653.02     15.72 o 
  -3  14   6     1284.68     1319.63     28.42 o 
  -2  14   6       70.85       70.53      7.06 o 
  -1  14   6      216.70      237.80     11.27 o 
   0  14   6      414.89      430.24     14.51 o 
   1  14   6      693.55      705.21     18.43 o 
   2  14   6     1579.32     1662.47     26.02 o 
   3  14   6      204.59      183.68     11.89 o 
   4  14   6     1315.53     1292.81     28.83 o 
   5  14   6     1222.75     1183.02     29.18 o 
   6  14   6      395.47      400.65     12.95 o 
   7  14   6      813.29      822.28     17.11 o 
   8  14   6       36.97       38.65     15.97 o 
   9  14   6      111.15       98.77     22.27 o 
 -10  15   6        1.35      -23.61     26.82 o 
  -9  15   6       12.11        8.29     19.33 o 
  -8  15   6        0.86        6.67     17.25 o 
  -7  15   6        0.32        3.59     16.68 o 
  -6  15   6        1.31        1.08     10.63 o 
  -5  15   6      115.86      115.75     10.10 o 
  -4  15   6       31.93       23.36      8.95 o 
  -3  15   6       10.43       11.92     11.12 o 
  -2  15   6       92.89       87.26     11.40 o 
  -1  15   6       55.44       54.17      8.96 o 
   0  15   6      403.16      439.89     15.15 o 
   1  15   6      213.28      207.75     14.66 o 
   2  15   6       49.12       36.41      9.43 o 
   3  15   6       49.20       43.64     10.50 o 
   4  15   6       10.23       19.66     13.43 o 
   5  15   6       25.96       20.24     15.09 o 
   6  15   6        5.57        9.85     10.87 o 
   7  15   6        2.53       -2.13     10.07 o 
   8  15   6       45.53       55.76     22.85 o 
   9  15   6        0.06       11.58     22.20 o 
  -9  16   6       25.98       32.49     16.77 o 
  -8  16   6      114.17      144.56     21.12 o 
  -7  16   6      284.58      295.12     23.84 o 
  -6  16   6      296.57      289.28     56.38 o 
  -5  16   6        9.24        5.03      9.11 o 
  -4  16   6      644.13      621.47     16.65 o 
  -3  16   6     1107.22     1151.50     20.84 o 
  -2  16   6      109.02      101.59     12.12 o 
  -1  16   6      595.83      626.80     24.47 o 
   0  16   6      483.59      520.03     16.70 o 
   1  16   6     1269.13     1302.51     25.06 o 
   2  16   6      776.23      820.16     18.39 o 
   3  16   6      819.65      812.47     24.69 o 
   4  16   6      368.60      369.19     19.48 o 
   5  16   6      205.52      191.74     14.95 o 
   6  16   6      326.55      299.11     14.58 o 
   7  16   6      226.28      240.16     15.10 o 
   8  16   6      110.97       93.89     22.85 o 
   9  16   6       18.13       31.81     24.70 o 
  -9  17   6        5.62        5.42     17.63 o 
  -8  17   6       13.00       16.48     16.18 o 
  -7  17   6       93.76      103.43     20.14 o 
  -6  17   6       11.41       21.65     18.88 o 
  -5  17   6        0.60       -1.61     13.41 o 
  -4  17   6       21.00       20.63     12.90 o 
  -3  17   6        9.09        9.56      9.29 o 
  -2  17   6        2.92        2.16      9.64 o 
  -1  17   6       30.07       28.72      7.86 o 
   0  17   6        5.84        9.75      9.90 o 
   1  17   6       52.75       53.57     11.85 o 
   2  17   6       13.24        9.12     10.01 o 
   3  17   6        6.77       -7.71     10.29 o 
   4  17   6       46.39       53.53     11.01 o 
   5  17   6        9.45       -3.51     14.43 o 
   6  17   6        0.90        1.15     11.47 o 
   7  17   6       27.74       44.60     12.79 o 
   8  17   6        5.58       -5.26     19.13 o 
   9  17   6        7.82        9.76     23.43 o 
  -9  18   6       16.92       13.49     27.20 o 
  -8  18   6      211.97      210.15     20.75 o 
  -7  18   6       48.95       58.61     15.68 o 
  -6  18   6      312.39      332.67     23.88 o 
  -5  18   6      247.73      212.63     26.84 o 
  -4  18   6      450.52      509.30     22.51 o 
  -3  18   6     1281.95     1320.90     30.35 o 
  -2  18   6      272.36      281.78     13.66 o 
  -1  18   6      419.03      442.34     12.60 o 
   0  18   6      169.79      168.92     11.25 o 
   1  18   6      424.23      421.61     22.91 o 
   2  18   6      384.90      382.00     13.34 o 
   3  18   6      320.61      311.23     16.22 o 
   4  18   6      107.07      109.04     12.01 o 
   5  18   6      137.84      129.03     15.87 o 
   6  18   6      198.85      200.54     14.52 o 
   7  18   6      345.90      331.00     20.62 o 
   8  18   6       30.44       50.87     22.47 o 
  -8  19   6       35.99       42.67     18.30 o 
  -7  19   6      112.11      101.22     18.13 o 
  -6  19   6        5.95        8.72     15.09 o 
  -5  19   6      190.95      148.48     30.08 o 
  -4  19   6      128.75      147.46     17.48 o 
  -3  19   6      195.18      200.53     17.44 o 
  -2  19   6      404.79      366.34     21.50 o 
  -1  19   6       30.75       26.84     10.70 o 
   0  19   6      167.68      164.81     12.20 o 
   1  19   6      118.28      107.98     11.56 o 
   2  19   6        1.03       -4.65      9.64 o 
   3  19   6      154.74      149.86     12.25 o 
   4  19   6       23.79       23.10     11.67 o 
   5  19   6      147.42      143.18     14.21 o 
   6  19   6        0.52        6.32     13.35 o 
   7  19   6       58.70       46.54     16.43 o 
   8  19   6      143.15      158.68     28.07 o 
  -8  20   6      235.94      246.28     26.44 o 
  -7  20   6       47.78       58.27     18.07 o 
  -6  20   6      161.99      145.67     16.65 o 
  -5  20   6       97.31      108.82     17.50 o 
  -4  20   6        5.61       -0.62     11.87 o 
  -3  20   6      193.82      187.60     14.19 o 
  -2  20   6        0.67       -6.81     14.81 o 
  -1  20   6       15.47        0.21     15.26 o 
   0  20   6      341.65      344.94     15.57 o 
   1  20   6       81.71       72.63     12.49 o 
   2  20   6      271.50      271.60     15.47 o 
   3  20   6       90.81       87.64     12.05 o 
   4  20   6        7.89       10.22     12.07 o 
   5  20   6       57.21       61.99     13.17 o 
   6  20   6      109.20       96.66     17.66 o 
   7  20   6      127.49      142.20     18.89 o 
  -7  21   6       20.53       30.56     17.02 o 
  -6  21   6        0.97        2.00     16.59 o 
  -5  21   6      141.32      149.33     19.68 o 
  -4  21   6        1.23       -3.86     12.79 o 
  -3  21   6      171.34      168.70     19.47 o 
  -2  21   6      259.03      227.79     20.28 o 
  -1  21   6        7.20        6.80     16.41 o 
   0  21   6      472.90      468.00     23.86 o 
   1  21   6      206.83      215.74     23.30 o 
   2  21   6       39.09       39.13     12.53 o 
   3  21   6      470.97      500.88     17.21 o 
   4  21   6        2.67        2.78     11.93 o 
   5  21   6      197.12      196.83     15.66 o 
   6  21   6       41.31       39.18     14.64 o 
   7  21   6       19.36       11.74     17.94 o 
  -7  22   6       12.67       11.06     29.49 o 
  -6  22   6        6.67       16.32     15.93 o 
  -5  22   6        0.52      -20.55     27.55 o 
  -4  22   6        3.82       -2.95     18.55 o 
  -3  22   6        9.27        9.32     16.65 o 
  -2  22   6       85.14       81.70     20.16 o 
  -1  22   6       32.40       31.93     19.52 o 
   0  22   6        2.77        5.98     19.51 o 
   1  22   6      124.78      108.00     17.13 o 
   2  22   6      127.60      131.54     18.56 o 
   3  22   6       30.51       31.87     14.48 o 
   4  22   6       37.52       53.43     15.66 o 
   5  22   6       52.59       42.08     14.06 o 
   6  22   6       87.10       92.69     15.65 o 
   7  22   6       97.07      110.91     23.46 o 
  -6  23   6        0.33        0.04     22.92 o 
  -5  23   6      271.41      254.26     32.57 o 
  -4  23   6       32.25       37.18     19.77 o 
  -3  23   6       65.67       38.19     17.88 o 
  -2  23   6      414.75      411.96     25.31 o 
  -1  23   6        0.05        2.39     17.65 o 
   0  23   6      438.93      453.70     26.88 o 
   1  23   6       94.06       87.22     18.76 o 
   2  23   6       14.80       16.14     17.50 o 
   3  23   6      593.53      604.77     27.37 o 
   4  23   6       21.23       12.70     15.01 o 
   5  23   6      279.58      294.50     20.64 o 
   6  23   6        4.95       -4.98     17.84 o 
  -5  24   6        0.76        8.84     27.91 o 
  -4  24   6        1.83       10.11     20.48 o 
  -3  24   6        2.22        3.38     19.11 o 
  -2  24   6       28.85       32.14     20.75 o 
  -1  24   6        0.03      -10.00     19.14 o 
   0  24   6        2.57       11.76     18.67 o 
   1  24   6        7.79       11.46     19.33 o 
   2  24   6        0.13        6.69     15.38 o 
   3  24   6       23.45       15.17     19.18 o 
   4  24   6       87.66       84.63     17.08 o 
   5  24   6        0.92        6.83     16.90 o 
  -4  25   6       49.91       56.48     33.59 o 
  -3  25   6       50.21       68.55     22.17 o 
  -2  25   6      120.23      114.81     23.02 o 
  -1  25   6        1.40        9.46     18.27 o 
   0  25   6      142.90      164.33     22.56 o 
   1  25   6        3.91        4.92     21.35 o 
   2  25   6       56.78       75.92     22.63 o 
   3  25   6      216.93      219.35     23.12 o 
   4  25   6        0.15        3.80     21.35 o 
  -3  26   6        0.23      -13.63     32.12 o 
  -2  26   6       60.80       52.67     20.83 o 
  -1  26   6        8.26       20.12     21.80 o 
   0  26   6        2.25       23.49     21.19 o 
   1  26   6       20.94       15.27     22.95 o 
   2  26   6       24.76       20.25     22.55 o 
 -11   1   7       99.80      108.70     22.20 o 
 -10   1   7       11.36       20.99     17.43 o 
  -9   1   7      155.93      142.56     13.15 o 
  -8   1   7      385.56      385.85     14.88 o 
  -7   1   7       77.33       84.47      9.59 o 
  -6   1   7     2467.14     2506.75     27.85 o 
  -5   1   7       98.00       93.43      6.04 o 
  -4   1   7      217.80      211.79      5.86 o 
  -3   1   7     1887.43     1867.47     27.06 o 
  -2   1   7      103.46       84.71      4.47 o 
  -1   1   7    10932.46    10354.22     52.78 o 
   0   1   7      588.40      608.79     13.96 o 
   1   1   7     1993.22     1943.49     23.77 o 
   2   1   7      959.44      940.12     31.86 o 
   3   1   7      768.91      793.47     15.64 o 
   4   1   7     2944.02     2987.25     25.44 o 
   5   1   7     1206.38     1161.44     15.84 o 
   6   1   7     1049.39     1046.85     20.80 o 
   7   1   7      660.64      680.36     15.41 o 
   8   1   7      108.60      132.58     11.74 o 
   9   1   7     1075.68     1138.07     22.12 o 
  10   1   7       18.07       10.10     14.92 o 
  11   1   7       55.88       53.39     23.12 o 
 -11   2   7        3.77       -6.94     20.29 o 
 -10   2   7       38.40       23.69     15.45 o 
  -9   2   7        6.19       -1.24     10.51 o 
  -8   2   7      164.81      153.61     12.01 o 
  -7   2   7       25.86       31.82     10.84 o 
  -6   2   7        5.61        7.89      6.37 o 
  -5   2   7      655.50      683.74     11.33 o 
  -4   2   7      722.46      694.65     10.21 o 
  -3   2   7      916.94      959.90     25.87 o 
  -2   2   7      784.97      783.01     29.64 o 
  -1   2   7        7.53        7.31      6.35 o 
   0   2   7      888.17      983.11     17.36 o 
   1   2   7      113.44      111.98      8.43 o 
   2   2   7     1544.58     1633.87     22.58 o 
   3   2   7      354.02      360.57     26.23 o 
   4   2   7       80.31       69.88      7.62 o 
   5   2   7       49.03       46.82      8.45 o 
   6   2   7      462.80      444.28     12.37 o 
   7   2   7      152.63      127.09     10.54 o 
   8   2   7        3.15        8.25     10.22 o 
   9   2   7       51.29       41.19     14.51 o 
  10   2   7       33.06       17.93     15.70 o 
  11   2   7        2.68       21.99     23.24 o 
 -11   3   7      119.52      126.09     23.33 o 
 -10   3   7        0.40       -1.93     14.88 o 
  -9   3   7      112.43       97.77     12.87 o 
  -8   3   7      259.53      267.20     13.52 o 
  -7   3   7      407.89      415.70     15.18 o 
  -6   3   7     1729.42     1748.87     25.31 o 
  -5   3   7     1642.78     1622.13     17.24 o 
  -4   3   7      604.53      617.49     18.12 o 
  -3   3   7      346.37      364.43      6.78 o 
  -2   3   7      252.47      255.01      5.76 o 
  -1   3   7     7467.74     7230.15     32.59 o 
   0   3   7      119.46      126.58      7.87 o 
   1   3   7      392.86      389.46     13.10 o 
   2   3   7     1149.00     1179.23     16.98 o 
   3   3   7       80.53       82.42      6.65 o 
   4   3   7     1724.64     1708.12     42.49 o 
   5   3   7       47.14       43.88      8.50 o 
   6   3   7      272.18      247.75     10.42 o 
   7   3   7      187.31      194.76     11.15 o 
   8   3   7      184.42      174.69     12.26 o 
   9   3   7      262.97      290.85     17.64 o 
  10   3   7       43.36       49.37     16.23 o 
  11   3   7       32.92       38.52     17.23 o 
 -11   4   7        1.69       11.22     21.65 o 
 -10   4   7       37.15       44.64     15.59 o 
  -9   4   7       93.79       91.62     14.58 o 
  -8   4   7      296.75      296.14     15.16 o 
  -7   4   7       80.54       85.44      8.79 o 
  -6   4   7      123.33      112.01      8.11 o 
  -5   4   7      820.40      805.65     18.87 o 
  -4   4   7      196.18      197.38      6.38 o 
  -3   4   7     1447.20     1394.35     11.88 o 
  -2   4   7       78.88       68.33      6.28 o 
  -1   4   7        0.87        4.76      4.59 o 
   0   4   7     1041.95      935.72     16.46 o 
   1   4   7       74.57       58.43      7.67 o 
   2   4   7     4485.66     4433.00     45.36 o 
   3   4   7      698.00      718.73     12.84 o 
   4   4   7        5.94        0.88      8.34 o 
   5   4   7     1716.06     1759.22     23.57 o 
   6   4   7      498.24      470.32     14.78 o 
   7   4   7      620.79      599.85     21.16 o 
   8   4   7        2.66        8.04     12.62 o 
   9   4   7       78.97       55.38     14.20 o 
  10   4   7       43.34       56.75     16.36 o 
  11   4   7        1.31        1.96     17.87 o 
 -11   5   7      101.14       84.73     21.86 o 
 -10   5   7       36.20       38.29     15.07 o 
  -9   5   7       10.88        8.40     13.28 o 
  -8   5   7       48.11       57.29     12.33 o 
  -7   5   7       64.47       59.82      8.57 o 
  -6   5   7      334.99      351.05     10.58 o 
  -5   5   7      530.52      524.69     10.03 o 
  -4   5   7      251.09      253.14      7.11 o 
  -3   5   7      806.09      811.56      9.50 o 
  -2   5   7       30.98       32.75      2.84 o 
  -1   5   7     5298.02     5172.29     51.07 o 
   0   5   7        2.95        1.12      6.28 o 
   1   5   7      906.10      871.07     16.12 o 
   2   5   7     1421.85     1470.07     26.48 o 
   3   5   7      124.95      126.00      5.32 o 
   4   5   7     2357.45     2355.17     23.00 o 
   5   5   7       53.83       46.95      9.19 o 
   6   5   7       27.28       18.83     10.24 o 
   7   5   7       65.62       66.34     11.82 o 
   8   5   7        4.73        7.44     12.37 o 
   9   5   7      145.50      121.70     16.34 o 
  10   5   7        0.13       -0.32     17.08 o 
  11   5   7       30.82       19.99     17.07 o 
 -11   6   7        4.73        5.17     20.86 o 
 -10   6   7      202.11      210.25     18.24 o 
  -9   6   7      173.30      190.40     18.44 o 
  -8   6   7      682.72      691.07     19.57 o 
  -7   6   7      174.43      181.26     10.39 o 
  -6   6   7        2.38        3.00      6.96 o 
  -5   6   7      831.86      836.41     12.20 o 
  -4   6   7     1126.67     1157.25     13.46 o 
  -3   6   7     1765.95     1807.35     26.58 o 
  -2   6   7      488.04      491.48     11.04 o 
  -1   6   7      132.47      120.15      8.60 o 
   0   6   7     1872.42     1810.62     52.45 o 
   1   6   7     1486.95     1514.05     26.37 o 
   2   6   7     3648.45     3690.38     36.15 o 
   3   6   7      681.54      716.54     14.67 o 
   4   6   7       31.65       29.08      4.90 o 
   5   6   7     1156.42     1179.83     25.36 o 
   6   6   7      150.24      149.82     11.41 o 
   7   6   7      625.34      630.40     39.20 o 
   8   6   7       55.11       49.52     14.40 o 
   9   6   7       12.86       19.30     15.01 o 
  10   6   7      338.24      339.01     20.69 o 
  11   6   7       21.66       23.02     22.07 o 
 -11   7   7        0.68       -3.15     33.70 o 
 -10   7   7        0.02        1.04     15.92 o 
  -9   7   7        2.58       11.21     15.66 o 
  -8   7   7       25.61       25.50     10.91 o 
  -7   7   7        3.57        6.50      8.30 o 
  -6   7   7      406.71      380.16     10.40 o 
  -5   7   7        1.85        2.66      5.93 o 
  -4   7   7       56.23       53.37      5.32 o 
  -3   7   7     1186.08     1192.74     17.01 o 
  -2   7   7      542.55      546.14     14.34 o 
  -1   7   7      954.36      954.15     20.77 o 
   0   7   7       42.86       42.59      5.05 o 
   1   7   7       67.47       68.36      5.91 o 
   2   7   7      102.83      103.10      4.66 o 
   3   7   7       85.53       80.27      5.58 o 
   4   7   7      214.39      222.31      6.91 o 
   5   7   7        9.75        6.39      6.60 o 
   6   7   7        0.70       10.15      9.92 o 
   7   7   7       72.75       72.03     13.05 o 
   8   7   7        0.05        3.43     16.10 o 
   9   7   7       34.92       25.08     17.58 o 
  10   7   7        2.40        8.53     20.84 o 
  11   7   7       20.42       11.76     22.53 o 
 -11   8   7        0.40        7.80     29.57 o 
 -10   8   7      178.07      182.03     21.98 o 
  -9   8   7      271.93      299.37     21.17 o 
  -8   8   7      495.84      508.79     17.24 o 
  -7   8   7      305.80      293.12     12.09 o 
  -6   8   7       13.56        7.59      6.78 o 
  -5   8   7      819.89      800.98     16.03 o 
  -4   8   7      396.99      390.54      8.67 o 
  -3   8   7     3214.01     3135.11     25.29 o 
  -2   8   7       80.16       71.24      8.62 o 
  -1   8   7      210.44      218.09      6.34 o 
   0   8   7     3507.75     3441.05     29.54 o 
   1   8   7     1020.92     1026.29     13.42 o 
   2   8   7     4833.98     4801.47     46.20 o 
   3   8   7      261.55      287.10      7.52 o 
   4   8   7        2.94        1.20      4.61 o 
   5   8   7      763.07      834.41     20.86 o 
   6   8   7      534.69      527.61     13.28 o 
   7   8   7      697.82      712.25     20.41 o 
   8   8   7      249.86      236.42     19.15 o 
   9   8   7        0.06       -3.89     20.60 o 
  10   8   7      277.07      277.22     25.39 o 
  11   8   7       57.46       54.78     22.02 o 
 -11   9   7       10.65       15.66     32.03 o 
 -10   9   7       18.36       -4.25     25.56 o 
  -9   9   7        0.36        5.89     23.13 o 
  -8   9   7        2.10        7.93     10.75 o 
  -7   9   7       78.86       66.74      9.92 o 
  -6   9   7       21.84       17.40      7.16 o 
  -5   9   7      153.03      133.58      8.31 o 
  -4   9   7      331.53      297.75      9.94 o 
  -3   9   7      111.85       99.39      7.32 o 
  -2   9   7      495.25      475.56     16.16 o 
  -1   9   7      758.09      794.78     18.88 o 
   0   9   7      538.35      538.62      9.97 o 
   1   9   7      421.03      423.37      9.42 o 
   2   9   7     1166.12     1178.86     14.84 o 
   3   9   7        3.44        3.33      4.55 o 
   4   9   7        0.35        2.69      4.69 o 
   5   9   7       18.86       16.70      6.97 o 
   6   9   7        4.93        6.98      8.28 o 
   7   9   7       42.49       32.94     12.77 o 
   8   9   7       22.01       21.83     13.73 o 
   9   9   7       21.02       10.35     18.63 o 
  10   9   7        4.51       11.35     20.94 o 
 -10  10   7       28.94       14.41     23.82 o 
  -9  10   7      108.34      134.40     25.89 o 
  -8  10   7      420.85      430.38     20.58 o 
  -7  10   7      203.88      217.91     11.83 o 
  -6  10   7       11.41        7.93      7.39 o 
  -5  10   7      191.01      213.40     10.22 o 
  -4  10   7      549.61      570.10     12.62 o 
  -3  10   7     1393.26     1454.52     19.43 o 
  -2  10   7      368.09      365.82     12.97 o 
  -1  10   7      127.68      141.05      7.25 o 
   0  10   7     3684.13     3778.50     33.47 o 
   1  10   7     1055.26     1076.37     16.10 o 
   2  10   7     2677.64     2825.65     32.87 o 
   3  10   7      296.35      329.34     11.46 o 
   4  10   7       53.38       46.51      8.31 o 
   5  10   7      605.67      628.84     13.33 o 
   6  10   7      246.56      249.94     11.17 o 
   7  10   7      455.57      479.65     19.77 o 
   8  10   7       23.81       31.02     14.32 o 
   9  10   7        1.15       -0.26     18.81 o 
  10  10   7       82.97       85.81     22.37 o 
 -10  11   7       42.64       68.32     26.49 o 
  -9  11   7       36.98       26.59     21.87 o 
  -8  11   7       17.46       33.36     13.39 o 
  -7  11   7       92.19       82.59     12.68 o 
  -6  11   7      414.54      423.76     16.81 o 
  -5  11   7       56.76       50.98      8.64 o 
  -4  11   7      378.06      408.95     11.56 o 
  -3  11   7      177.34      167.81      9.54 o 
  -2  11   7      287.61      311.61     12.12 o 
  -1  11   7      378.34      406.07      9.91 o 
   0  11   7      310.07      305.51      8.16 o 
   1  11   7       50.36       49.50      4.99 o 
   2  11   7        3.32       -1.30      8.26 o 
   3  11   7       78.64       71.34      7.21 o 
   4  11   7      199.13      193.82     10.62 o 
   5  11   7       39.78       32.34      7.91 o 
   6  11   7       98.65      101.95     10.25 o 
   7  11   7       27.26       20.55     13.49 o 
   8  11   7       26.35       35.48     14.66 o 
   9  11   7       39.37       51.33     16.24 o 
  10  11   7        0.09       -3.60     31.51 o 
  -9  12   7       61.57       75.79     25.46 o 
  -8  12   7      698.53      706.42     21.14 o 
  -7  12   7      261.97      246.63     15.33 o 
  -6  12   7        0.98       -3.72     10.47 o 
  -5  12   7      509.58      491.81     18.35 o 
  -4  12   7      363.27      378.05     11.71 o 
  -3  12   7     1083.44     1026.26     17.49 o 
  -2  12   7       14.54       13.86      6.83 o 
  -1  12   7       97.89       96.89      7.16 o 
   0  12   7     1102.61     1066.22     17.47 o 
   1  12   7     2479.15     2492.25     63.41 o 
   2  12   7     1821.10     1867.94     40.65 o 
   3  12   7      489.49      474.75     15.64 o 
   4  12   7        4.42        8.97      7.94 o 
   5  12   7      273.13      271.24     11.28 o 
   6  12   7      205.53      197.90     11.19 o 
   7  12   7      223.25      219.57     15.41 o 
   8  12   7       74.51       71.82     24.92 o 
   9  12   7        1.99       24.41     19.87 o 
  10  12   7       20.29       32.48     29.37 o 
  -9  13   7       58.61       81.30     25.42 o 
  -8  13   7        1.94        1.61     13.07 o 
  -7  13   7        7.42       13.06     12.10 o 
  -6  13   7      561.13      528.44     17.86 o 
  -5  13   7        4.47        5.96      9.71 o 
  -4  13   7      570.22      579.19     16.48 o 
  -3  13   7      466.57      496.66     17.80 o 
  -2  13   7        7.73       10.22      6.76 o 
  -1  13   7      299.63      320.54     15.48 o 
   0  13   7        4.15       -2.88      8.33 o 
   1  13   7      308.88      339.84     14.09 o 
   2  13   7      374.79      423.40     14.09 o 
   3  13   7     1214.63     1158.73     21.31 o 
   4  13   7     1164.49     1254.94     28.89 o 
   5  13   7       95.88       72.53     11.40 o 
   6  13   7      197.24      186.69     14.83 o 
   7  13   7      475.79      496.11     26.91 o 
   8  13   7       46.05       64.81     21.07 o 
   9  13   7      360.99      361.62     27.43 o 
  -9  14   7       94.56       85.53     26.73 o 
  -8  14   7       48.55       55.06     18.70 o 
  -7  14   7       76.92      101.47     14.47 o 
  -6  14   7        0.11        2.34     11.53 o 
  -5  14   7       10.21       12.21      8.73 o 
  -4  14   7      108.39      107.92     15.09 o 
  -3  14   7      105.97       84.68     12.79 o 
  -2  14   7       13.58        9.89     10.19 o 
  -1  14   7        1.91        1.73      7.49 o 
   0  14   7      206.78      207.46     12.00 o 
   1  14   7       43.48       50.68     10.30 o 
   2  14   7      261.22      273.34     12.46 o 
   3  14   7        5.06        3.46     10.37 o 
   4  14   7       66.79       65.46     16.25 o 
   5  14   7       84.44       64.89     16.36 o 
   6  14   7      167.36      171.85     20.11 o 
   7  14   7      127.08      133.31     14.81 o 
   8  14   7       58.03       82.74     23.06 o 
   9  14   7       12.34       18.45     20.41 o 
  -9  15   7       20.34       17.91     20.81 o 
  -8  15   7       71.02       88.18     21.20 o 
  -7  15   7       60.65       46.38     18.79 o 
  -6  15   7      754.84      754.89     20.67 o 
  -5  15   7      167.99      146.08     11.01 o 
  -4  15   7      574.68      561.53     16.19 o 
  -3  15   7      593.26      565.54     22.66 o 
  -2  15   7       18.82       19.38     10.91 o 
  -1  15   7     1410.52     1443.06     38.27 o 
   0  15   7        9.57        7.46      9.08 o 
   1  15   7      132.44      154.44     12.70 o 
   2  15   7      493.05      502.85     15.88 o 
   3  15   7       95.00       99.78     12.06 o 
   4  15   7     1384.53     1387.17     36.50 o 
   5  15   7       17.38       18.08     14.64 o 
   6  15   7      252.28      237.60     17.45 o 
   7  15   7       75.06       69.28     15.01 o 
   8  15   7      128.00      131.21     24.77 o 
   9  15   7       82.78       87.78     24.45 o 
  -9  16   7        6.58      -11.47     21.12 o 
  -8  16   7        0.04       -4.99     19.42 o 
  -7  16   7        7.92       11.63     17.53 o 
  -6  16   7        0.51        3.33     16.26 o 
  -5  16   7        0.16        6.54      9.59 o 
  -4  16   7       26.32       26.24     10.42 o 
  -3  16   7       34.83       30.37     12.28 o 
  -2  16   7       12.17       13.78     11.51 o 
  -1  16   7       42.25       44.31     16.04 o 
   0  16   7        0.05        4.26      9.88 o 
   1  16   7       60.48       51.60     11.76 o 
   2  16   7      260.85      275.93     27.91 o 
   3  16   7       35.59       28.20     11.61 o 
   4  16   7       46.78       54.69     13.18 o 
   5  16   7       84.71       54.92     16.53 o 
   6  16   7        2.65        5.13     14.43 o 
   7  16   7        2.25        1.70     15.18 o 
   8  16   7       18.75       32.92     20.68 o 
   9  16   7       16.70       28.36     24.41 o 
  -9  17   7        2.11       18.03     26.16 o 
  -8  17   7        4.15       -2.23     19.52 o 
  -7  17   7       11.13       11.69     19.85 o 
  -6  17   7      307.86      321.03     28.70 o 
  -5  17   7       37.80       40.00     12.21 o 
  -4  17   7      542.06      569.73     17.27 o 
  -3  17   7      350.34      327.04     14.25 o 
  -2  17   7      259.93      280.71     28.58 o 
  -1  17   7     1741.46     1841.89     70.15 o 
   0  17   7       23.96       25.71     10.85 o 
   1  17   7      519.99      577.89     19.38 o 
   2  17   7      408.65      422.18     18.87 o 
   3  17   7      231.40      204.49     14.99 o 
   4  17   7      484.20      517.84     28.57 o 
   5  17   7       34.00       36.95     15.05 o 
   6  17   7       14.56        6.92     13.96 o 
   7  17   7      209.25      206.11     18.63 o 
   8  17   7       13.83       11.90     20.65 o 
  -8  18   7       81.82       98.00     17.26 o 
  -7  18   7       36.41       51.32     20.04 o 
  -6  18   7        4.38        8.97     17.33 o 
  -5  18   7      119.50      112.55     19.88 o 
  -4  18   7        0.67        3.15     14.79 o 
  -3  18   7      144.57      142.20     14.69 o 
  -2  18   7       36.78       30.88     11.12 o 
  -1  18   7       62.18       63.29     11.85 o 
   0  18   7      117.74      105.33     19.95 o 
   1  18   7        2.26        3.27     11.91 o 
   2  18   7        3.35        1.47     12.91 o 
   3  18   7        0.66       -3.69     10.59 o 
   4  18   7        9.38       12.83     11.51 o 
   5  18   7       20.66       35.23     12.36 o 
   6  18   7       42.38       34.16     15.32 o 
   7  18   7       72.02       66.37     16.18 o 
   8  18   7        9.36        5.57     24.09 o 
  -8  19   7       37.16       37.81     18.07 o 
  -7  19   7       32.53       20.05     21.91 o 
  -6  19   7      510.84      505.15     31.98 o 
  -5  19   7       35.38       37.03     18.27 o 
  -4  19   7      265.05      267.83     20.73 o 
  -3  19   7      154.77      153.04     17.07 o 
  -2  19   7       17.97       13.00     15.65 o 
  -1  19   7      751.55      758.69     20.00 o 
   0  19   7       15.05       14.75     13.50 o 
   1  19   7       31.42       32.18     11.28 o 
   2  19   7      325.96      313.18     16.24 o 
   3  19   7        4.17        1.83     11.56 o 
   4  19   7      242.70      230.30     14.16 o 
   5  19   7       51.01       49.27     13.80 o 
   6  19   7       22.56       16.72     13.49 o 
   7  19   7       93.27       81.58     18.19 o 
  -7  20   7        1.42        4.04     16.64 o 
  -6  20   7       56.13       60.40     16.42 o 
  -5  20   7        7.78        4.86     19.12 o 
  -4  20   7       49.95       44.28     16.31 o 
  -3  20   7      114.54      113.93     18.12 o 
  -2  20   7      112.26      112.88     17.18 o 
  -1  20   7       45.56       33.09     17.87 o 
   0  20   7      446.95      472.31     18.28 o 
   1  20   7       47.35       49.81     11.75 o 
   2  20   7      148.17      160.58     16.87 o 
   3  20   7       70.91       74.15     12.39 o 
   4  20   7        8.60       20.59     12.32 o 
   5  20   7       83.60       77.29     14.27 o 
   6  20   7        2.56        3.56     14.12 o 
   7  20   7       64.70       80.04     15.79 o 
  -7  21   7        0.91       -7.24     16.92 o 
  -6  21   7      248.75      253.83     19.52 o 
  -5  21   7        5.76       13.65     15.13 o 
  -4  21   7       22.34       12.25     16.73 o 
  -3  21   7      109.22      113.17     17.88 o 
  -2  21   7        9.16        2.72     19.03 o 
  -1  21   7      422.83      434.98     24.25 o 
   0  21   7       12.08       13.64     16.95 o 
   1  21   7       34.44       28.78     25.91 o 
   2  21   7      172.05      168.58     15.41 o 
   3  21   7        2.16        7.93     13.92 o 
   4  21   7      249.93      273.64     16.48 o 
   5  21   7       14.92       28.86     13.59 o 
   6  21   7      149.24      168.74     17.15 o 
   7  21   7      128.01      107.67     18.56 o 
  -6  22   7       17.29       15.84     16.91 o 
  -5  22   7      137.50      153.51     24.66 o 
  -4  22   7        4.75       -0.37     18.64 o 
  -3  22   7      241.16      262.87     23.13 o 
  -2  22   7       28.16       29.11     19.28 o 
  -1  22   7       64.21       42.60     18.74 o 
   0  22   7      224.25      231.35     22.24 o 
   1  22   7       20.20       -4.41     29.78 o 
   2  22   7      150.79      139.30     19.95 o 
   3  22   7      239.90      242.25     23.14 o 
   4  22   7       29.06       35.55     13.48 o 
   5  22   7      360.79      365.93     18.65 o 
   6  22   7       53.54       43.03     15.81 o 
  -5  23   7       10.33        4.93     22.69 o 
  -4  23   7        1.05        7.17     19.16 o 
  -3  23   7       39.99       43.04     20.60 o 
  -2  23   7        2.28       -6.10     25.54 o 
  -1  23   7        8.97        4.30     18.78 o 
   0  23   7        6.37       11.63     19.74 o 
   1  23   7        4.00        5.05     19.48 o 
   2  23   7        1.38       -5.64     25.31 o 
   3  23   7       19.34        9.22     19.22 o 
   4  23   7        2.29       -3.96     19.15 o 
   5  23   7       83.54       95.77     18.54 o 
  -4  24   7      138.75      118.50     32.56 o 
  -3  24   7       85.25       73.66     22.45 o 
  -2  24   7       64.50       52.92     21.75 o 
  -1  24   7        5.61        7.35     20.70 o 
   0  24   7      106.11       85.49     22.77 o 
   1  24   7       26.67       36.50     18.77 o 
   2  24   7      258.60      257.32     34.46 o 
   3  24   7       86.63       78.19     32.69 o 
   4  24   7        0.57        3.49     19.26 o 
   5  24   7      111.90      103.84     23.39 o 
  -3  25   7        9.82       36.65     20.98 o 
  -2  25   7        5.62       13.10     20.37 o 
  -1  25   7       41.97       37.48     21.74 o 
   0  25   7        7.81        5.19     19.96 o 
   1  25   7        2.02       -3.58     19.82 o 
   2  25   7        5.81        0.69     23.47 o 
   3  25   7       41.20       38.48     30.54 o 
  -3  26   7      115.28      113.90     32.62 o 
  -2  26   7      108.85      124.82     34.55 o 
  -1  26   7        3.67        5.14     20.14 o 
   0  26   7      116.21      109.08     22.56 o 
   1  26   7        7.98       -9.16     34.07 o 
 -11   0   8       46.07       13.40     30.30 o 
 -10   0   8       26.38       20.98     17.99 o 
  -9   0   8      495.12      504.65     24.83 o 
  -8   0   8      154.56      157.89     18.81 o 
  -7   0   8       26.19       15.12     13.33 o 
  -6   0   8     1511.83     1468.11     49.66 o 
  -5   0   8      448.33      416.16     24.99 o 
  -4   0   8     5119.86     5010.38     63.48 o 
  -3   0   8        4.17       11.86      3.59 o 
  -2   0   8      808.15      763.83     25.06 o 
  -1   0   8     2915.15     2987.59     44.21 o 
   0   0   8     1222.72     1276.35     29.22 o 
   1   0   8     8010.28     7814.00     70.38 o 
   2   0   8       65.15       67.71     13.21 o 
   3   0   8      991.69      988.29     28.85 o 
   4   0   8      141.98      133.63     14.41 o 
   5   0   8      316.48      302.70     20.23 o 
   6   0   8     2025.08     1993.08     32.04 o 
   7   0   8        4.51        3.83     12.50 o 
   8   0   8      387.50      337.55     20.40 o 
   9   0   8      617.81      617.25     26.51 o 
  10   0   8       11.23      -12.99     30.47 o 
  11   0   8      195.42      177.07     33.86 o 
 -11   1   8        7.82        3.69     20.18 o 
 -10   1   8        3.90        3.77     12.41 o 
  -9   1   8       29.04       17.88     11.78 o 
  -8   1   8        9.92        0.37     10.52 o 
  -7   1   8        1.97        1.62      8.91 o 
  -6   1   8      110.54       96.05     10.53 o 
  -5   1   8      541.68      485.45     13.31 o 
  -4   1   8       11.19       17.98      4.96 o 
  -3   1   8     1117.77     1104.06     22.78 o 
  -2   1   8       22.52       21.31      3.24 o 
  -1   1   8      241.80      235.37     11.63 o 
   0   1   8       23.98       15.17      7.70 o 
   1   1   8       22.74       23.47      7.86 o 
   2   1   8      100.68       96.15      9.93 o 
   3   1   8      301.08      297.94     13.08 o 
   4   1   8       29.49       22.79     11.75 o 
   5   1   8       31.97       26.17      8.72 o 
   6   1   8      207.30      201.06     13.96 o 
   7   1   8        0.17       -5.47      9.13 o 
   8   1   8      155.92      120.44     11.87 o 
   9   1   8       27.79       28.72     14.76 o 
  10   1   8       27.15       19.94     19.97 o 
  11   1   8       10.66       13.99     22.89 o 
 -11   2   8        6.01       14.19     20.62 o 
 -10   2   8       17.14       10.88     15.48 o 
  -9   2   8      289.06      285.31     14.65 o 
  -8   2   8      159.51      162.21     12.62 o 
  -7   2   8      142.98      136.38     12.23 o 
  -6   2   8      537.89      561.88     15.90 o 
  -5   2   8        0.08        1.03      5.24 o 
  -4   2   8     1595.74     1696.30     25.68 o 
  -3   2   8      126.68      108.33      6.27 o 
  -2   2   8       80.01       80.56      8.77 o 
  -1   2   8     2326.98     2312.44     27.61 o 
   0   2   8      876.99      857.47     17.79 o 
   1   2   8     4489.24     4354.23     40.06 o 
   2   2   8       36.63       30.93      8.90 o 
   3   2   8      185.76      204.35     11.86 o 
   4   2   8      158.63      170.53     10.68 o 
   5   2   8      329.41      312.12     11.86 o 
   6   2   8      892.87      895.17     19.05 o 
   7   2   8       13.44       13.61     11.17 o 
   8   2   8       35.13       35.52     10.66 o 
   9   2   8      105.23      123.58     16.50 o 
  10   2   8       25.95       20.63     15.64 o 
  11   2   8      112.88      114.81     24.67 o 
 -11   3   8        0.29        6.67     20.82 o 
 -10   3   8        4.82        3.38     14.85 o 
  -9   3   8       16.57       18.74     11.31 o 
  -8   3   8        8.40        1.79      9.86 o 
  -7   3   8       65.30       65.22     11.49 o 
  -6   3   8      277.37      242.83     12.02 o 
  -5   3   8       63.10       72.35      6.42 o 
  -4   3   8      149.79      151.93      6.56 o 
  -3   3   8       13.67        9.15      4.19 o 
  -2   3   8     2302.40     2302.54     49.36 o 
  -1   3   8       65.89       64.55      5.62 o 
   0   3   8      372.78      347.65      7.61 o 
   1   3   8       32.47       40.86      7.67 o 
   2   3   8     1099.63     1062.37     29.52 o 
   3   3   8     1099.78     1069.17     15.33 o 
   4   3   8      528.55      531.29     14.60 o 
   5   3   8      655.82      660.59     18.98 o 
   6   3   8      164.76      174.76     15.94 o 
   7   3   8       10.09        8.17     10.84 o 
   8   3   8       97.23       93.67     14.47 o 
   9   3   8        0.87       -7.40     14.72 o 
  10   3   8        9.47        0.67     16.50 o 
  11   3   8       19.08       15.42     22.42 o 
 -11   4   8       52.02       37.58     28.93 o 
 -10   4   8       33.86       24.31     15.59 o 
  -9   4   8      161.10      168.42     16.87 o 
  -8   4   8       29.53       27.36     12.31 o 
  -7   4   8        4.87        1.86     10.57 o 
  -6   4   8       50.85       56.14      7.45 o 
  -5   4   8       13.03       11.83      5.85 o 
  -4   4   8     1079.48     1059.31     15.82 o 
  -3   4   8      549.74      530.91      9.87 o 
  -2   4   8      183.19      199.42      8.17 o 
  -1   4   8     1045.19     1063.41     14.23 o 
   0   4   8      588.39      658.04     18.97 o 
   1   4   8     7773.71     7370.70     40.11 o 
   2   4   8      767.80      754.90     17.33 o 
   3   4   8      909.26      935.96     17.63 o 
   4   4   8     1518.01     1547.91     19.67 o 
   5   4   8      126.15      122.50     12.36 o 
   6   4   8      967.79      967.82     24.26 o 
   7   4   8        1.01       -9.46     11.03 o 
   8   4   8       92.34       71.12     14.35 o 
   9   4   8       20.21       28.86     15.16 o 
  10   4   8       14.74       -0.53     16.52 o 
  11   4   8       52.70       52.40     17.55 o 
 -11   5   8       27.55       19.96     28.38 o 
 -10   5   8       66.13       72.82     19.58 o 
  -9   5   8        2.90        0.14     11.72 o 
  -8   5   8      157.04      160.57     13.48 o 
  -7   5   8      612.90      595.55     17.55 o 
  -6   5   8      789.03      780.69     14.11 o 
  -5   5   8      951.54      977.87     14.02 o 
  -4   5   8       15.39       21.46      5.04 o 
  -3   5   8      469.38      471.89      7.69 o 
  -2   5   8      985.61     1006.55     15.27 o 
  -1   5   8      486.13      469.35     10.60 o 
   0   5   8       10.01        9.07      4.89 o 
   1   5   8        2.33        6.71      9.70 o 
   2   5   8      810.52      875.59      9.68 o 
   3   5   8      829.95      878.33     13.51 o 
   4   5   8     1144.67     1171.09     17.22 o 
   5   5   8      181.76      187.69     10.58 o 
   6   5   8       65.77       59.14     13.03 o 
   7   5   8       64.59       63.99     14.85 o 
   8   5   8      113.90      123.05     17.42 o 
   9   5   8      146.60      127.28     19.43 o 
  10   5   8       10.25        2.20     19.51 o 
  11   5   8        0.27        2.70     22.15 o 
 -11   6   8        2.94       -2.35     32.07 o 
 -10   6   8       44.30       37.13     20.28 o 
  -9   6   8       15.46       26.44     23.01 o 
  -8   6   8       87.39       84.75     13.46 o 
  -7   6   8       11.86        9.04      9.93 o 
  -6   6   8      278.80      282.47     10.13 o 
  -5   6   8        6.92        8.75      5.83 o 
  -4   6   8     1381.68     1381.67     23.45 o 
  -3   6   8        9.02        8.99      3.85 o 
  -2   6   8      161.27      169.02      8.47 o 
  -1   6   8      181.33      179.85     14.25 o 
   0   6   8        1.65        4.73      7.00 o 
   1   6   8     1288.38     1261.80     20.62 o 
   2   6   8       80.10       75.27     10.00 o 
   3   6   8       92.55       99.44      4.78 o 
   4   6   8      228.63      235.55      9.45 o 
   5   6   8      327.97      330.25     11.95 o 
   6   6   8      104.87      119.36     17.51 o 
   7   6   8       36.51       35.06     14.92 o 
   8   6   8       14.83       12.26     16.09 o 
   9   6   8       42.15       46.94     18.90 o 
  10   6   8       11.75       -8.65     20.13 o 
  11   6   8       74.32       63.35     22.75 o 
 -11   7   8       49.42       28.13     32.93 o 
 -10   7   8      116.04      119.79     22.50 o 
  -9   7   8       15.43        6.24     25.44 o 
  -8   7   8      156.72      166.62     19.26 o 
  -7   7   8     1125.45     1208.33     18.87 o 
  -6   7   8      196.93      188.79      9.63 o 
  -5   7   8      686.86      711.46     11.70 o 
  -4   7   8      647.37      660.51     20.00 o 
  -3   7   8       87.14       68.19      6.66 o 
  -2   7   8     3108.84     3121.17     46.72 o 
  -1   7   8      164.87      154.08      9.72 o 
   0   7   8      455.97      471.48     13.71 o 
   1   7   8      980.99      984.33     16.61 o 
   2   7   8      531.79      549.07      9.30 o 
   3   7   8     3337.75     3532.02     31.04 o 
   4   7   8      968.89      990.31     14.47 o 
   5   7   8      645.79      650.55     13.50 o 
   6   7   8       54.76       65.64      9.93 o 
   7   7   8      195.32      208.59     17.77 o 
   8   7   8      343.09      369.16     21.70 o 
   9   7   8      147.45      125.84     19.89 o 
  10   7   8       92.19       79.86     21.27 o 
 -10   8   8        2.00        5.95     19.80 o 
  -9   8   8       11.93       35.50     24.98 o 
  -8   8   8        2.26       -1.72     19.90 o 
  -7   8   8       43.28       41.62     10.69 o 
  -6   8   8       36.17       33.74      8.68 o 
  -5   8   8        5.46        4.60      7.63 o 
  -4   8   8       80.81       80.30      7.87 o 
  -3   8   8      264.58      262.47      9.16 o 
  -2   8   8      702.95      660.50     22.98 o 
  -1   8   8       93.55       90.95      9.34 o 
   0   8   8      431.41      415.01     10.75 o 
   1   8   8       77.43       79.70     13.81 o 
   2   8   8      438.94      437.45     10.87 o 
   3   8   8      147.60      145.49      6.24 o 
   4   8   8      126.67      117.44      7.19 o 
   5   8   8        2.75        1.19      6.58 o 
   6   8   8        9.83        6.57     10.23 o 
   7   8   8       33.46       32.36     14.24 o 
   8   8   8       18.39       10.94     16.53 o 
   9   8   8       10.31        0.62     16.95 o 
  10   8   8        1.94       -6.91     31.68 o 
 -10   9   8       20.37       25.79     27.45 o 
  -9   9   8       10.33        3.49     25.08 o 
  -8   9   8       42.56       34.89     21.21 o 
  -7   9   8      827.73      843.91     20.62 o 
  -6   9   8      301.90      274.45     11.54 o 
  -5   9   8      308.73      314.14     11.26 o 
  -4   9   8       17.39       19.96      7.11 o 
  -3   9   8      313.04      319.96      9.82 o 
  -2   9   8     1522.35     1497.71     40.05 o 
  -1   9   8     2012.38     2011.73     25.89 o 
   0   9   8      865.32      933.26     25.59 o 
   1   9   8       11.76        8.18      5.67 o 
   2   9   8      823.66      855.83     16.05 o 
   3   9   8      686.76      717.20     12.71 o 
   4   9   8      934.23      974.12     13.99 o 
   5   9   8      124.75      148.36     12.92 o 
   6   9   8       93.36      108.36     11.74 o 
   7   9   8      132.22      136.25     13.65 o 
   8   9   8      528.64      497.80     24.79 o 
   9   9   8       21.04       21.49     28.86 o 
  10   9   8       49.46       20.77     35.01 o 
 -10  10   8        5.19       -0.83     25.33 o 
  -9  10   8       50.65       65.98     26.04 o 
  -8  10   8        4.19       -5.62     20.55 o 
  -7  10   8        8.96       15.27     11.57 o 
  -6  10   8       14.20        9.92      8.74 o 
  -5  10   8       30.07       35.46      8.13 o 
  -4  10   8      165.65      143.77      9.11 o 
  -3  10   8      130.23      119.75      8.06 o 
  -2  10   8      427.54      432.88     14.66 o 
  -1  10   8      881.61      835.01     31.87 o 
   0  10   8      161.73      177.82      7.38 o 
   1  10   8      887.94      867.92     24.45 o 
   2  10   8       13.27       14.31      5.74 o 
   3  10   8       66.06       50.55      9.90 o 
   4  10   8       58.09       64.97      9.09 o 
   5  10   8       15.30       15.82     14.78 o 
   6  10   8       14.14       14.25     14.14 o 
   7  10   8        4.44       -4.89     17.55 o 
   8  10   8        0.92       -2.03     29.95 o 
   9  10   8       11.44      -10.22     28.83 o 
  10  10   8        2.80       10.12     35.07 o 
 -10  11   8       20.67       24.81     24.49 o 
  -9  11   8        0.31       -5.06     23.28 o 
  -8  11   8       68.17       57.60     22.50 o 
  -7  11   8      565.48      565.35     18.82 o 
  -6  11   8      251.83      244.91     11.85 o 
  -5  11   8      432.45      439.48     12.99 o 
  -4  11   8       33.36       36.08      8.07 o 
  -3  11   8      264.22      254.13      9.80 o 
  -2  11   8     1440.28     1542.34     26.41 o 
  -1  11   8      383.68      398.99     21.96 o 
   0  11   8      557.17      558.84     23.51 o 
   1  11   8      866.45      886.44     19.63 o 
   2  11   8      269.25      248.36     14.42 o 
   3  11   8     1788.82     1762.65     25.55 o 
   4  11   8      709.46      738.71     32.41 o 
   5  11   8      176.13      151.06     17.20 o 
   6  11   8        5.45       -0.17     14.80 o 
   7  11   8       84.14       62.51     16.90 o 
   8  11   8      291.13      307.95     30.51 o 
   9  11   8        6.16       11.04     28.83 o 
  10  11   8        2.17      -13.86     34.46 o 
  -9  12   8       61.46       58.80     24.54 o 
  -8  12   8       18.40       13.03     15.21 o 
  -7  12   8        5.60        6.10     12.22 o 
  -6  12   8       43.14       45.53     11.68 o 
  -5  12   8       50.67       50.67      9.23 o 
  -4  12   8      550.09      581.12     13.94 o 
  -3  12   8       44.71       51.81      8.37 o 
  -2  12   8       11.85       20.54      7.14 o 
  -1  12   8        8.44       13.98      7.38 o 
   0  12   8       54.16       51.96      8.63 o 
   1  12   8       12.17       21.43      9.08 o 
   2  12   8        1.58       -0.51     10.43 o 
   3  12   8        3.57        5.01     10.41 o 
   4  12   8      195.54      212.16     14.42 o 
   5  12   8        0.08        0.97     13.65 o 
   6  12   8      219.00      213.49     20.21 o 
   7  12   8       19.28       15.66     19.05 o 
   8  12   8       15.16       24.12     19.80 o 
   9  12   8      140.52      137.21     32.62 o 
  -8  13   8      106.44      129.85     15.15 o 
  -7  13   8      278.28      282.59     16.31 o 
  -6  13   8      297.57      319.61     15.87 o 
  -5  13   8      147.43      147.51     12.86 o 
  -4  13   8        3.69        2.08      8.03 o 
  -3  13   8       69.98       61.79     12.70 o 
  -2  13   8      441.31      464.79     19.98 o 
  -1  13   8      442.56      427.61     24.77 o 
   0  13   8      149.79      146.14     10.66 o 
   1  13   8       38.14       39.81     10.46 o 
   2  13   8      154.68      153.80     13.36 o 
   3  13   8      728.91      730.75     19.31 o 
   4  13   8      453.42      446.55     16.86 o 
   5  13   8      299.51      298.21     21.66 o 
   6  13   8       12.31        5.58     18.73 o 
   7  13   8      209.00      203.24     24.04 o 
   8  13   8      360.53      363.60     27.32 o 
   9  13   8       22.68       28.04     22.24 o 
  -8  14   8        2.78       -8.98     14.04 o 
  -7  14   8      118.64      137.47     15.35 o 
  -6  14   8      144.42      130.03     13.91 o 
  -5  14   8       19.73       14.03     10.68 o 
  -4  14   8     1284.71     1331.55     23.78 o 
  -3  14   8      295.41      278.08     16.01 o 
  -2  14   8      100.86       92.34     12.97 o 
  -1  14   8      700.29      732.73     30.92 o 
   0  14   8      157.68      142.24     11.39 o 
   1  14   8      850.75      898.75     21.58 o 
   2  14   8      136.63      128.34     13.08 o 
   3  14   8      191.38      194.65     14.00 o 
   4  14   8      835.89      861.11     21.91 o 
   5  14   8       20.21       22.37     17.08 o 
   6  14   8      526.00      516.77     40.40 o 
   7  14   8       34.70       31.09     19.24 o 
   8  14   8       72.44       67.50     23.53 o 
   9  14   8       36.80       41.79     21.29 o 
  -8  15   8        7.48        0.23     18.63 o 
  -7  15   8      120.60      127.89     15.11 o 
  -6  15   8        0.41        3.18     12.82 o 
  -5  15   8       34.74       40.14      9.91 o 
  -4  15   8       56.94       58.53     11.94 o 
  -3  15   8       55.96       55.08     13.38 o 
  -2  15   8      225.36      221.17     15.84 o 
  -1  15   8        5.68       14.38     16.99 o 
   0  15   8       14.18       12.64     16.99 o 
   1  15   8       18.86       13.37     10.86 o 
   2  15   8       30.51       28.28     12.52 o 
   3  15   8       73.51       74.13     12.44 o 
   4  15   8       92.51      102.89     14.01 o 
   5  15   8       13.35       13.76     14.44 o 
   6  15   8        0.32        6.32     19.28 o 
   7  15   8       12.52       13.62     16.24 o 
   8  15   8        8.06        2.72     21.41 o 
   9  15   8        7.73       -5.88     29.71 o 
  -8  16   8       22.35       34.03     21.01 o 
  -7  16   8        1.40        3.19     19.08 o 
  -6  16   8       77.40       80.60     14.26 o 
  -5  16   8       41.93       50.28     10.41 o 
  -4  16   8      870.68      855.11     25.01 o 
  -3  16   8        9.82       16.43     13.41 o 
  -2  16   8      283.43      267.21     17.22 o 
  -1  16   8      476.39      461.88     27.08 o 
   0  16   8        1.93       -1.40     17.91 o 
   1  16   8     1320.89     1414.14     30.32 o 
   2  16   8       13.26       14.58     12.50 o 
   3  16   8       47.94       59.04     11.93 o 
   4  16   8      242.07      228.31     16.78 o 
   5  16   8      130.21      142.53     15.72 o 
   6  16   8       65.26       63.52     20.38 o 
   7  16   8        6.93        2.42     16.10 o 
   8  16   8        7.30       -2.17     20.83 o 
  -8  17   8        3.72        5.03     19.99 o 
  -7  17   8        9.19       -4.23     18.99 o 
  -6  17   8        4.59       -2.33     17.83 o 
  -5  17   8       22.44       20.77     17.76 o 
  -4  17   8        1.05        8.71     11.45 o 
  -3  17   8        2.94        0.90     14.11 o 
  -2  17   8        0.36        4.41     12.98 o 
  -1  17   8       25.18       29.76     14.24 o 
   0  17   8      125.39      111.91     21.69 o 
   1  17   8       58.97       57.69     12.77 o 
   2  17   8       14.01       15.53     12.78 o 
   3  17   8        9.45       10.09     14.34 o 
   4  17   8        6.42       11.44     13.24 o 
   5  17   8       10.55       18.94     15.23 o 
   6  17   8        0.05        2.42     13.02 o 
   7  17   8       91.63       92.19     16.71 o 
   8  17   8        6.94       -1.51     24.24 o 
  -8  18   8        2.64        3.07     19.23 o 
  -7  18   8        4.94       -1.33     18.53 o 
  -6  18   8       17.23        7.58     18.51 o 
  -5  18   8       44.67       55.41     18.07 o 
  -4  18   8      480.53      472.21     22.42 o 
  -3  18   8        3.47        1.58     11.60 o 
  -2  18   8      365.23      370.18     19.51 o 
  -1  18   8      222.72      186.36     17.85 o 
   0  18   8        0.88       -1.61     17.56 o 
   1  18   8      907.11      980.11     39.23 o 
   2  18   8      150.71      165.06     16.23 o 
   3  18   8       71.91       73.27     15.80 o 
   4  18   8      563.64      578.63     20.96 o 
   5  18   8        2.78       14.48     12.77 o 
   6  18   8      352.57      369.52     18.46 o 
   7  18   8        2.04       -1.07     14.69 o 
   8  18   8       14.06       24.59     30.10 o 
  -8  19   8       26.83       35.71     28.31 o 
  -7  19   8       47.83       65.19     21.83 o 
  -6  19   8        0.58       -8.70     20.87 o 
  -5  19   8       30.10       28.54     18.52 o 
  -4  19   8       31.67       30.39     16.61 o 
  -3  19   8      116.08       82.65     18.66 o 
  -2  19   8       28.47       27.86     12.12 o 
  -1  19   8      208.52      186.41     15.16 o 
   0  19   8       40.89       37.71     19.67 o 
   1  19   8        1.85       11.02     19.76 o 
   2  19   8        1.30        1.55     13.60 o 
   3  19   8        2.06        5.20     15.31 o 
   4  19   8        1.94       -3.05     11.87 o 
   5  19   8        3.90        0.45     13.59 o 
   6  19   8        2.98        7.93     14.36 o 
   7  19   8       15.12       31.59     14.90 o 
  -7  20   8       51.82       53.57     17.58 o 
  -6  20   8       95.41       93.20     20.69 o 
  -5  20   8       37.00       22.09     18.88 o 
  -4  20   8      451.97      476.84     25.10 o 
  -3  20   8       28.33       12.70     17.35 o 
  -2  20   8       88.08       65.19     19.37 o 
  -1  20   8      317.34      331.56     21.61 o 
   0  20   8      160.96      159.21     17.38 o 
   1  20   8      494.02      513.18     37.12 o 
   2  20   8       86.37      108.08     17.96 o 
   3  20   8        6.49        0.04     14.05 o 
   4  20   8       57.55       58.62     15.34 o 
   5  20   8        0.22       -9.01     13.82 o 
   6  20   8      173.40      207.79     17.92 o 
   7  20   8        8.48       15.07     17.72 o 
  -7  21   8       73.70      102.79     28.65 o 
  -6  21   8        0.25       -5.08     16.18 o 
  -5  21   8       23.86       33.73     20.29 o 
  -4  21   8       38.49       45.16     19.14 o 
  -3  21   8       22.86       14.55     19.23 o 
  -2  21   8       90.28       78.64     18.07 o 
  -1  21   8       49.88       47.95     20.16 o 
   0  21   8      137.28      139.13     22.23 o 
   1  21   8       19.99       27.28     15.93 o 
   2  21   8      176.30      184.49     21.52 o 
   3  21   8      130.33      131.12     15.71 o 
   4  21   8       25.54       10.32     15.33 o 
   5  21   8       77.16       76.52     15.37 o 
   6  21   8       29.32       25.11     15.10 o 
  -6  22   8        5.32        2.65     27.05 o 
  -5  22   8       10.31       15.29     20.01 o 
  -4  22   8       63.04       40.92     18.50 o 
  -3  22   8        6.82       15.97     18.68 o 
  -2  22   8       55.35       66.61     20.12 o 
  -1  22   8       25.96       30.92     17.75 o 
   0  22   8        9.36        4.08     19.05 o 
   1  22   8      100.87      104.64     33.14 o 
   2  22   8        4.61        1.09     30.22 o 
   3  22   8        1.91        5.27     19.17 o 
   4  22   8        9.72        3.93     16.09 o 
   5  22   8       35.06       20.61     14.45 o 
   6  22   8       99.20       93.72     28.57 o 
  -5  23   8       86.51      102.43     22.59 o 
  -4  23   8       22.00       19.97     27.73 o 
  -3  23   8       35.06       43.14     20.18 o 
  -2  23   8      269.54      289.35     24.99 o 
  -1  23   8       13.79       13.37     19.60 o 
   0  23   8       73.01       69.78     19.21 o 
   1  23   8        5.69        2.99     19.21 o 
   2  23   8       68.96       44.85     27.63 o 
   3  23   8      143.64      164.88     35.97 o 
   4  23   8       22.66       23.62     28.24 o 
   5  23   8      133.37      118.63     31.46 o 
  -4  24   8       16.97       39.35     31.02 o 
  -3  24   8        0.37      -10.39     20.12 o 
  -2  24   8       21.39       25.44     19.77 o 
  -1  24   8        0.06        0.34     21.13 o 
   0  24   8       30.33       39.42     21.69 o 
   1  24   8       11.43        0.63     19.85 o 
   2  24   8       35.01       22.94     29.97 o 
   3  24   8       13.34       20.41     29.22 o 
  -3  25   8       91.07       75.66     31.33 o 
  -2  25   8      173.36      175.12     26.09 o 
  -1  25   8       21.88        9.17     20.92 o 
   0  25   8       14.97       22.36     22.53 o 
   1  25   8        0.97       -4.75     22.87 o 
   2  25   8       84.01       85.03     36.25 o 
 -11   1   9       39.89       51.40     29.10 o 
 -10   1   9       72.62       68.75     13.97 o 
  -9   1   9      110.54      117.32     12.78 o 
  -8   1   9      401.20      432.79     15.72 o 
  -7   1   9      481.23      474.00     14.93 o 
  -6   1   9      902.33      902.18     24.06 o 
  -5   1   9        0.45       -2.72      8.43 o 
  -4   1   9     1083.93     1058.55     23.24 o 
  -3   1   9      829.99      873.19     16.23 o 
  -2   1   9     3778.60     3799.95     20.87 o 
  -1   1   9      700.42      714.30     26.25 o 
   0   1   9        9.61        6.52      8.03 o 
   1   1   9     1470.01     1522.54     26.77 o 
   2   1   9     3067.41     3089.26     35.15 o 
   3   1   9     1435.44     1468.30     25.88 o 
   4   1   9       64.00       75.13     11.02 o 
   5   1   9        3.94       11.79     10.43 o 
   6   1   9      104.00      115.60     13.79 o 
   7   1   9      393.28      385.28     16.35 o 
   8   1   9      392.03      382.61     18.85 o 
   9   1   9      192.46      182.34     17.01 o 
  10   1   9        0.67        2.17     20.27 o 
  11   1   9       78.87       93.05     22.68 o 
 -11   2   9        6.74       -5.36     30.01 o 
 -10   2   9       25.04       29.44     15.90 o 
  -9   2   9       19.33       22.03     11.90 o 
  -8   2   9       23.99       25.85     10.64 o 
  -7   2   9        0.69        2.04     11.17 o 
  -6   2   9       12.09       15.60      9.16 o 
  -5   2   9      356.07      335.38     12.13 o 
  -4   2   9        0.21       -0.92      6.82 o 
  -3   2   9      737.71      757.72     15.16 o 
  -2   2   9      393.49      398.83     14.81 o 
  -1   2   9      155.22      140.70     17.48 o 
   0   2   9      899.46      880.23     19.05 o 
   1   2   9      212.78      195.05     11.70 o 
   2   2   9      536.69      521.56     16.78 o 
   3   2   9       79.21       94.96     11.17 o 
   4   2   9      120.84      109.24     12.78 o 
   5   2   9      337.56      346.32     15.44 o 
   6   2   9        6.75       13.46     12.47 o 
   7   2   9        3.10       -4.08     11.09 o 
   8   2   9       23.74       19.90     13.37 o 
   9   2   9        2.67        2.58     14.31 o 
  10   2   9       84.87       71.51     17.03 o 
  11   2   9        4.05       -6.91     22.13 o 
 -11   3   9       39.02       30.09     31.20 o 
 -10   3   9       18.08       19.24     18.21 o 
  -9   3   9       43.07       48.19     15.30 o 
  -8   3   9      488.76      488.06     16.09 o 
  -7   3   9      206.07      201.96     13.62 o 
  -6   3   9      617.77      624.04     19.21 o 
  -5   3   9        0.69       -1.54      7.47 o 
  -4   3   9      164.99      180.32      7.01 o 
  -3   3   9      328.39      370.27      7.75 o 
  -2   3   9      747.04      835.57     19.64 o 
  -1   3   9      145.29      164.35     11.25 o 
   0   3   9       80.89       68.57      9.23 o 
   1   3   9     1848.51     1906.22     27.41 o 
   2   3   9     2972.38     3008.00     34.52 o 
   3   3   9     2613.04     2624.47     69.27 o 
   4   3   9      751.69      773.05     26.22 o 
   5   3   9        0.41        0.64     10.21 o 
   6   3   9      271.67      285.89     17.05 o 
   7   3   9      243.31      227.35     17.44 o 
   8   3   9      229.44      227.20     20.01 o 
   9   3   9       11.86        9.31     17.52 o 
  10   3   9        2.07       -3.24     19.78 o 
 -11   4   9        7.00        1.80     31.85 o 
 -10   4   9      108.73      102.01     21.55 o 
  -9   4   9       17.03        8.43     13.74 o 
  -8   4   9        7.09       13.04     15.53 o 
  -7   4   9       26.12       36.59     11.21 o 
  -6   4   9       30.63       35.46      9.13 o 
  -5   4   9      810.62      822.55     16.16 o 
  -4   4   9      187.70      164.34      6.98 o 
  -3   4   9      117.22      112.66      7.59 o 
  -2   4   9      144.43      143.77     12.10 o 
  -1   4   9      347.88      366.59     14.29 o 
   0   4   9      610.75      611.95     10.27 o 
   1   4   9       71.65       66.72     10.00 o 
   2   4   9      159.73      139.89     13.30 o 
   3   4   9      186.83      185.96     12.49 o 
   4   4   9        3.02        0.14      7.37 o 
   5   4   9     1134.94     1201.24     24.75 o 
   6   4   9        7.52        9.57     10.06 o 
   7   4   9       98.33      107.14     15.58 o 
   8   4   9       61.72       73.87     17.08 o 
   9   4   9        4.25       -0.67     18.51 o 
  10   4   9       82.02      100.19     21.04 o 
 -11   5   9       58.32       79.54     34.87 o 
 -10   5   9        9.16       23.27     19.89 o 
  -9   5   9       17.80       22.34     14.73 o 
  -8   5   9      141.14      125.41     19.09 o 
  -7   5   9       34.18       25.21     13.95 o 
  -6   5   9      114.59      120.07     14.94 o 
  -5   5   9        7.74       10.38      7.61 o 
  -4   5   9       87.53       81.86      7.93 o 
  -3   5   9      130.50      116.96      7.07 o 
  -2   5   9      706.10      680.22     18.46 o 
  -1   5   9      185.83      168.07      7.86 o 
   0   5   9      402.83      359.79     19.12 o 
   1   5   9      405.47      400.96      8.06 o 
   2   5   9      180.98      173.15     16.20 o 
   3   5   9     2810.10     2744.18     33.97 o 
   4   5   9      421.30      427.60     12.14 o 
   5   5   9       23.47       11.21      8.91 o 
   6   5   9      126.24      117.05     11.48 o 
   7   5   9      369.88      344.57     19.44 o 
   8   5   9       41.18       35.29     16.42 o 
   9   5   9       71.31       68.93     20.32 o 
  10   5   9        1.42       -4.03     30.54 o 
 -10   6   9      222.38      225.86     23.09 o 
  -9   6   9       29.40       28.65     17.52 o 
  -8   6   9      371.50      359.50     60.54 o 
  -7   6   9       92.01       80.51     15.64 o 
  -6   6   9      109.47      126.31     17.58 o 
  -5   6   9     2726.83     2805.46     51.37 o 
  -4   6   9       13.03       13.82      6.87 o 
  -3   6   9     1042.01     1066.36     14.83 o 
  -2   6   9     1713.65     1708.55     20.71 o 
  -1   6   9      229.38      217.88     17.05 o 
   0   6   9     2814.56     2898.84     46.61 o 
   1   6   9       58.42       39.27      8.81 o 
   2   6   9      317.21      331.67     16.55 o 
   3   6   9      871.70      925.93     21.03 o 
   4   6   9       30.44       44.33      7.83 o 
   5   6   9     1537.90     1634.89     22.31 o 
   6   6   9       78.56       61.83     10.77 o 
   7   6   9       53.43       66.36     11.84 o 
   8   6   9       43.75       46.20     16.31 o 
   9   6   9        0.65       -0.53     26.58 o 
  10   6   9      156.68      160.62     34.87 o 
 -10   7   9       15.10        3.12     19.26 o 
  -9   7   9       11.19       11.89     25.05 o 
  -8   7   9        4.75        6.88     17.53 o 
  -7   7   9       46.19       37.29     13.95 o 
  -6   7   9      185.15      151.97     15.53 o 
  -5   7   9      146.76      134.75      9.07 o 
  -4   7   9      624.12      591.39     12.87 o 
  -3   7   9       63.61       70.74      7.67 o 
  -2   7   9      128.14      120.98      8.61 o 
  -1   7   9        1.19       -0.69      6.41 o 
   0   7   9       83.28       71.86      9.63 o 
   1   7   9        2.89        4.44      8.09 o 
   2   7   9       83.76       64.92      9.80 o 
   3   7   9      353.92      369.92     16.73 o 
   4   7   9        0.31        9.45      9.43 o 
   5   7   9       12.88       13.43     10.68 o 
   6   7   9       12.76        2.27     21.25 o 
   7   7   9       58.28       39.02     22.50 o 
   8   7   9       44.33       50.13     29.12 o 
   9   7   9        0.24       15.88     31.35 o 
  10   7   9       39.81       48.20     32.38 o 
 -10   8   9      153.87      166.06     24.24 o 
  -9   8   9        2.60      -21.37     25.88 o 
  -8   8   9       94.83      117.30     19.65 o 
  -7   8   9      195.53      199.57     18.14 o 
  -6   8   9       14.31       12.47      9.88 o 
  -5   8   9     2413.06     2462.66     25.05 o 
  -4   8   9        9.86        5.33      7.39 o 
  -3   8   9     1195.37     1148.36     16.18 o 
  -2   8   9      618.92      652.75     14.38 o 
  -1   8   9       10.13        8.29      6.68 o 
   0   8   9     3725.16     3792.70     56.06 o 
   1   8   9       42.02       40.04      8.83 o 
   2   8   9      666.48      695.52     17.19 o 
   3   8   9      200.43      214.56     12.21 o 
   4   8   9       62.00       57.00      8.22 o 
   5   8   9     1064.61     1070.85     41.75 o 
   6   8   9       65.49       68.21     25.00 o 
   7   8   9      190.07      177.87     31.85 o 
   8   8   9      195.28      206.03     30.02 o 
   9   8   9        1.97       23.11     28.92 o 
  10   8   9      188.30      181.23     34.60 o 
 -10   9   9        1.44       24.18     28.10 o 
  -9   9   9       72.10       80.57     27.94 o 
  -8   9   9        7.05        2.56     23.05 o 
  -7   9   9       33.53       35.20     16.02 o 
  -6   9   9        0.21       -1.44      9.06 o 
  -5   9   9       15.36       20.02      8.16 o 
  -4   9   9        5.79        7.62      7.59 o 
  -3   9   9       37.11       30.74      7.13 o 
  -2   9   9      105.21       83.57      8.63 o 
  -1   9   9        6.16        7.81      8.40 o 
   0   9   9      203.15      183.67     10.77 o 
   1   9   9      148.72      149.45      8.16 o 
   2   9   9        2.00        8.62      6.51 o 
   3   9   9       19.49        7.92      7.05 o 
   4   9   9       34.94       26.72     11.50 o 
   5   9   9        0.17        3.72     14.94 o 
   6   9   9       85.27       78.49     27.82 o 
   7   9   9       18.78       25.66     27.79 o 
   8   9   9        5.59        4.11     25.37 o 
   9   9   9       18.69       33.14     28.51 o 
  10   9   9        2.58       15.70     34.23 o 
 -10  10   9      147.23      151.14     29.15 o 
  -9  10   9       26.43       26.83     27.32 o 
  -8  10   9       61.17       39.68     24.58 o 
  -7  10   9      158.58      172.75     18.64 o 
  -6  10   9        2.34       -3.85      9.69 o 
  -5  10   9      926.26      978.99     17.39 o 
  -4  10   9      193.54      177.79      9.83 o 
  -3  10   9      462.77      524.10     12.51 o 
  -2  10   9      228.54      221.50     10.64 o 
  -1  10   9       14.96       23.66      8.74 o 
   0  10   9     3019.98     3042.66     46.69 o 
   1  10   9        7.77       11.02      6.25 o 
   2  10   9       66.79       67.08     11.70 o 
   3  10   9      442.49      472.46     18.92 o 
   4  10   9       46.88       40.76     11.18 o 
   5  10   9     1063.56     1140.74     29.64 o 
   6  10   9       85.80       78.96     17.80 o 
   7  10   9      205.38      195.72     32.38 o 
   8  10   9      129.02      145.13     32.32 o 
   9  10   9       13.32        6.21     29.14 o 
 -10  11   9        8.01        4.36     25.27 o 
  -9  11   9        3.07       16.31     23.58 o 
  -8  11   9       69.85       94.19     26.71 o 
  -7  11   9       73.03       83.91     18.22 o 
  -6  11   9       27.73       31.66      9.83 o 
  -5  11   9       14.87       14.96      8.52 o 
  -4  11   9       18.65       15.19      7.90 o 
  -3  11   9      599.56      579.59     18.94 o 
  -2  11   9       88.97       85.89     10.89 o 
  -1  11   9      378.28      367.39     19.53 o 
   0  11   9       23.44       24.68      7.98 o 
   1  11   9       40.71       31.87      9.98 o 
   2  11   9       11.35       10.14     10.44 o 
   3  11   9        7.83        4.70     12.32 o 
   4  11   9       54.26       48.26     11.62 o 
   5  11   9       74.16       71.85     13.94 o 
   6  11   9       92.10       97.42     19.56 o 
   7  11   9       24.14       40.45     21.08 o 
   8  11   9       13.21        0.61     28.60 o 
   9  11   9       16.04        2.63     29.47 o 
  -9  12   9       24.39        8.80     23.74 o 
  -8  12   9       63.63       83.90     26.34 o 
  -7  12   9        2.28        8.84     12.56 o 
  -6  12   9        5.47       -0.41     11.41 o 
  -5  12   9      524.85      529.69     14.62 o 
  -4  12   9      122.94      118.61      9.76 o 
  -3  12   9      583.83      610.49     13.87 o 
  -2  12   9       13.60       23.59      8.34 o 
  -1  12   9       17.16       14.47      8.21 o 
   0  12   9     1469.80     1594.54     42.74 o 
   1  12   9       19.14       26.32     10.04 o 
   2  12   9      227.06      225.35     14.93 o 
   3  12   9      116.44      116.92     14.14 o 
   4  12   9       69.20       58.73     12.50 o 
   5  12   9      336.84      343.63     18.16 o 
   6  12   9      210.07      205.83     21.05 o 
   7  12   9      159.34      177.19     23.04 o 
   8  12   9      110.08      113.31     30.38 o 
   9  12   9        7.40       -7.56     30.02 o 
  -9  13   9      100.89      147.43     28.41 o 
  -8  13   9       49.66       46.07     23.80 o 
  -7  13   9      219.35      204.16     15.71 o 
  -6  13   9       47.31       58.25     12.59 o 
  -5  13   9        0.60        0.37      9.46 o 
  -4  13   9      417.58      432.12     13.57 o 
  -3  13   9      755.84      761.93     19.19 o 
  -2  13   9      585.51      569.17     20.09 o 
  -1  13   9      377.65      385.74     25.83 o 
   0  13   9       15.61       22.40     19.25 o 
   1  13   9      375.04      388.79     16.21 o 
   2  13   9      444.12      455.91     18.54 o 
   3  13   9      695.82      735.64     22.92 o 
   4  13   9      233.80      249.04     16.49 o 
   5  13   9       17.53       24.49     13.65 o 
   6  13   9       94.41      105.48     20.32 o 
   7  13   9        7.27       15.55     20.20 o 
   8  13   9       93.61       92.65     33.31 o 
   9  13   9        4.51        7.80     35.07 o 
  -8  14   9       34.51       36.47     19.86 o 
  -7  14   9       78.45       85.59     14.64 o 
  -6  14   9        5.50        2.25     12.82 o 
  -5  14   9      414.05      428.23     17.47 o 
  -4  14   9       13.17       19.41     11.05 o 
  -3  14   9       57.11       57.75     13.75 o 
  -2  14   9       63.11       65.21     13.40 o 
  -1  14   9       29.54       27.14     18.51 o 
   0  14   9      538.54      603.02     30.90 o 
   1  14   9       26.19       24.48     19.66 o 
   2  14   9       75.01       89.14     13.35 o 
   3  14   9       33.61       27.42     13.18 o 
   4  14   9       30.89       36.72     13.53 o 
   5  14   9      488.85      464.09     19.59 o 
   6  14   9      174.87      173.11     18.34 o 
   7  14   9      182.67      169.77     21.66 o 
   8  14   9        1.37        4.74     21.39 o 
  -8  15   9      138.94      114.53     35.19 o 
  -7  15   9      426.64      472.58     19.97 o 
  -6  15   9      102.09       91.52     13.75 o 
  -5  15   9       62.50       70.46     13.06 o 
  -4  15   9      163.92      133.32     13.40 o 
  -3  15   9      522.39      520.70     22.00 o 
  -2  15   9      462.15      428.40     19.85 o 
  -1  15   9      351.85      388.25     28.11 o 
   0  15   9       31.63       25.89     17.59 o 
   1  15   9      320.89      318.77     27.96 o 
   2  15   9      393.92      381.52     18.46 o 
   3  15   9      246.29      232.42     17.55 o 
   4  15   9      595.52      591.32     22.16 o 
   5  15   9      183.26      189.37     17.22 o 
   6  15   9      153.67      140.91     19.04 o 
   7  15   9      123.46      166.08     24.46 o 
   8  15   9       16.86       10.31     20.62 o 
  -8  16   9        2.04       19.16     33.91 o 
  -7  16   9       12.72       12.11     18.05 o 
  -6  16   9        1.02        0.93     12.62 o 
  -5  16   9      137.73      138.90     14.18 o 
  -4  16   9        3.68        2.69     12.19 o 
  -3  16   9       90.85       84.49     15.37 o 
  -2  16   9        0.34       -1.19     13.68 o 
  -1  16   9       22.90       22.52     19.80 o 
   0  16   9        4.49        0.85     18.35 o 
   1  16   9       16.00        2.83     21.09 o 
   2  16   9        9.63       15.50     13.29 o 
   3  16   9       18.95       21.90     14.85 o 
   4  16   9       46.18       45.11     16.34 o 
   5  16   9       10.44       14.97     14.59 o 
   6  16   9       21.88       26.28     16.37 o 
   7  16   9      111.66      103.55     15.47 o 
   8  16   9        0.51      -10.48     23.80 o 
  -8  17   9      181.78      202.03     36.51 o 
  -7  17   9       75.34       71.66     19.56 o 
  -6  17   9      103.54      134.60     24.82 o 
  -5  17   9       35.57       45.09     13.36 o 
  -4  17   9       55.58       58.67     12.96 o 
  -3  17   9      320.74      291.99     18.94 o 
  -2  17   9      478.77      494.59     22.13 o 
  -1  17   9       27.96       27.06     14.69 o 
   0  17   9      205.45      205.42     24.01 o 
   1  17   9      328.08      322.85     30.10 o 
   2  17   9      123.39       98.26     25.94 o 
   3  17   9      885.03      945.61     28.37 o 
   4  17   9      319.70      396.89     22.82 o 
   5  17   9        0.22       -8.93     15.34 o 
   6  17   9      177.59      187.07     16.03 o 
   7  17   9      135.29      141.20     16.31 o 
  -7  18   9       13.18        7.76     19.57 o 
  -6  18   9        2.21       -2.90     19.04 o 
  -5  18   9       12.58        3.85     18.80 o 
  -4  18   9       21.06       17.33     11.30 o 
  -3  18   9        3.22        1.69     14.03 o 
  -2  18   9       49.47       46.79     15.82 o 
  -1  18   9       18.62       15.95     15.12 o 
   0  18   9       39.94       34.14     21.79 o 
   1  18   9        7.85       14.27     21.01 o 
   2  18   9       14.89       11.50     21.81 o 
   3  18   9        6.03       12.67     15.47 o 
   4  18   9       15.48       22.81     17.42 o 
   5  18   9       51.98       47.07     16.31 o 
   6  18   9        4.17        7.02     15.09 o 
   7  18   9        0.55       -1.58     15.12 o 
  -7  19   9      133.69      134.25     22.27 o 
  -6  19   9       67.02       57.41     20.44 o 
  -5  19   9        1.49       -0.14     17.47 o 
  -4  19   9       57.52       55.96     14.94 o 
  -3  19   9      306.97      320.48     21.51 o 
  -2  19   9      419.95      441.69     21.98 o 
  -1  19   9      158.62      170.30     20.58 o 
   0  19   9       68.35       63.22     22.13 o 
   1  19   9      169.66      132.17     24.08 o 
   2  19   9      145.56      144.06     27.26 o 
   3  19   9      265.14      282.08     32.32 o 
   4  19   9       72.20       64.15     18.53 o 
   5  19   9       11.15        4.13     15.30 o 
   6  19   9       90.84       86.14     15.72 o 
   7  19   9       38.04       32.13     17.41 o 
  -7  20   9       75.04       86.39     31.64 o 
  -6  20   9        0.32        8.57     20.78 o 
  -5  20   9      149.17      138.33     22.82 o 
  -4  20   9       24.13       19.93     14.81 o 
  -3  20   9       39.73       33.68     17.43 o 
  -2  20   9      120.18      107.68     20.28 o 
  -1  20   9       11.80       22.28     13.59 o 
   0  20   9      205.54      199.68     26.01 o 
   1  20   9        8.21       11.53     22.57 o 
   2  20   9       31.24       51.67     24.23 o 
   3  20   9       78.89       80.95     18.95 o 
   4  20   9        0.43       -4.54     15.31 o 
   5  20   9       55.42       46.87     17.39 o 
   6  20   9       10.14       22.65     15.80 o 
  -6  21   9       27.18       33.12     22.56 o 
  -5  21   9       55.47       66.47     21.00 o 
  -4  21   9        6.99      -13.04     15.61 o 
  -3  21   9       12.24       15.98     18.76 o 
  -2  21   9      206.61      170.26     21.61 o 
  -1  21   9       48.97       39.63     20.47 o 
   0  21   9        6.98       12.43     20.41 o 
   1  21   9       48.99       39.21     18.59 o 
   2  21   9      184.74      180.30     22.74 o 
   3  21   9       52.81       42.84     20.56 o 
   4  21   9       39.12       28.14     21.27 o 
   5  21   9       36.99       32.46     17.23 o 
   6  21   9      108.78      108.41     18.28 o 
  -5  22   9      101.37       98.55     23.12 o 
  -4  22   9        7.05       16.96     15.79 o 
  -3  22   9       51.74       37.94     20.10 o 
  -2  22   9      104.77      101.65     20.97 o 
  -1  22   9        5.42        6.93     17.91 o 
   0  22   9      309.69      290.25     23.15 o 
   1  22   9        0.68        4.16     30.74 o 
   2  22   9       95.67      112.15     30.99 o 
   3  22   9       79.21       66.97     22.15 o 
   4  22   9        7.69      -11.27     19.41 o 
   5  22   9      167.51      210.62     26.04 o 
  -4  23   9        4.77      -12.14     21.07 o 
  -3  23   9       22.18       27.80     21.30 o 
  -2  23   9       76.04       73.64     21.59 o 
  -1  23   9       10.89       19.01     21.79 o 
   0  23   9       17.57       30.41     21.35 o 
   1  23   9        9.50       14.59     20.03 o 
   2  23   9       57.74       54.26     30.00 o 
   3  23   9        2.30        3.27     27.52 o 
  -3  24   9      149.38      134.35     34.97 o 
  -2  24   9      168.23      193.64     25.38 o 
  -1  24   9        2.28        1.84     20.86 o 
   0  24   9      268.52      270.23     27.01 o 
   1  24   9        7.53       14.80     23.10 o 
   2  24   9       78.32       62.15     35.47 o 
 -10   0  10       96.03       96.19     29.76 o 
  -9   0  10      247.78      191.69     32.91 o 
  -8   0  10       21.71       21.78     14.46 o 
  -7   0  10       30.88       29.00     13.70 o 
  -6   0  10     1493.23     1548.46     33.59 o 
  -5   0  10      126.43       97.53     20.53 o 
  -4   0  10     2287.61     2359.36     49.77 o 
  -3   0  10       55.44       55.09     17.48 o 
  -2   0  10     1778.91     1669.70     40.32 o 
  -1   0  10     1495.14     1505.53     37.61 o 
   0   0  10     1221.80     1204.27     33.51 o 
   1   0  10     1080.15     1071.37     32.20 o 
   2   0  10      574.11      574.35     26.08 o 
   3   0  10      315.08      335.89     22.47 o 
   4   0  10     1850.60     1832.59     45.01 o 
   5   0  10      992.11      975.45     36.83 o 
   6   0  10      341.20      345.77     27.11 o 
   7   0  10       12.88       22.39     19.89 o 
   8   0  10      153.28      188.37     27.17 o 
   9   0  10      570.54      550.87     39.25 o 
  10   0  10       83.13       76.89     30.32 o 
 -10   1  10       19.75       12.37     19.05 o 
  -9   1  10        0.18       11.06     15.01 o 
  -8   1  10        6.72        5.71     12.33 o 
  -7   1  10        8.19        8.79      9.61 o 
  -6   1  10        7.41       11.62     10.04 o 
  -5   1  10        0.43        8.05      8.68 o 
  -4   1  10        1.55       -1.05     12.18 o 
  -3   1  10      157.11      129.89     12.64 o 
  -2   1  10       89.31       75.66     10.86 o 
  -1   1  10       46.36       38.78     10.46 o 
   0   1  10       20.77       13.65      9.43 o 
   1   1  10       17.02       14.62      9.75 o 
   2   1  10      169.59      169.96     15.43 o 
   3   1  10       13.27       21.31     10.89 o 
   4   1  10       38.50       46.36     19.32 o 
   5   1  10        8.06       15.68     13.50 o 
   6   1  10       10.77       16.26     14.40 o 
   7   1  10       36.16       27.75     19.50 o 
   8   1  10        3.59       13.78     21.77 o 
   9   1  10        0.06       16.70     24.96 o 
  10   1  10        0.31       13.31     28.92 o 
 -10   2  10      112.78       78.01     22.17 o 
  -9   2  10      230.87      253.00     18.47 o 
  -8   2  10        5.73        6.67     12.98 o 
  -7   2  10      123.23      128.95     16.60 o 
  -6   2  10     1367.05     1381.44     30.87 o 
  -5   2  10      160.55      154.55     14.38 o 
  -4   2  10     1270.48     1220.31     26.28 o 
  -3   2  10      195.63      176.57     13.79 o 
  -2   2  10      428.77      418.56     17.04 o 
  -1   2  10     3996.88     3920.09     48.57 o 
   0   2  10      608.89      660.01     26.43 o 
   1   2  10     1686.43     1770.56     28.48 o 
   2   2  10      483.32      445.41     17.02 o 
   3   2  10      167.15      178.07     13.55 o 
   4   2  10     2570.81     2599.21     36.76 o 
   5   2  10      360.96      356.24     18.23 o 
   6   2  10      574.51      557.17     20.38 o 
   7   2  10       62.96       69.51     14.95 o 
   8   2  10       20.02       27.68     22.35 o 
   9   2  10      401.99      403.99     34.04 o 
 -10   3  10      107.68       98.61     17.44 o 
  -9   3  10      220.64      207.16     17.10 o 
  -8   3  10      116.45       95.73     14.72 o 
  -7   3  10      280.09      283.10     20.89 o 
  -6   3  10       26.01       28.35     13.94 o 
  -5   3  10      273.18      252.47     16.24 o 
  -4   3  10       98.80       83.55     12.88 o 
  -3   3  10     1029.64     1082.83     30.36 o 
  -2   3  10      112.45      111.07     12.18 o 
  -1   3  10      514.57      499.96     16.90 o 
   0   3  10      208.86      196.29     12.95 o 
   1   3  10      101.41       83.41     11.15 o 
   2   3  10     1023.43     1006.33     22.84 o 
   3   3  10       10.67       12.81     10.83 o 
   4   3  10       52.60       38.78     12.08 o 
   5   3  10      398.78      406.41     17.69 o 
   6   3  10      138.45      113.00     17.25 o 
   7   3  10      214.11      221.02     17.84 o 
   8   3  10        2.56       11.91     21.35 o 
 -10   4  10       16.64       26.21     20.43 o 
  -9   4  10      228.47      216.56     18.43 o 
  -8   4  10        0.88        3.86     17.83 o 
  -7   4  10       15.30       20.77     14.84 o 
  -6   4  10     1051.74     1055.67     28.19 o 
  -5   4  10       14.19        3.70     12.53 o 
  -4   4  10     1086.14     1092.98     44.23 o 
  -3   4  10       15.14       13.77      6.80 o 
  -2   4  10       46.61       46.29     10.74 o 
  -1   4  10      183.94      177.58     12.72 o 
   0   4  10      346.24      370.95     19.53 o 
   1   4  10       28.43       37.68     10.31 o 
   2   4  10       10.81        5.29      9.45 o 
   3   4  10      483.79      469.37     17.41 o 
   4   4  10      865.43      950.89     23.88 o 
   5   4  10      730.26      734.08     23.33 o 
   6   4  10      236.81      249.97     23.57 o 
   7   4  10       25.68       35.01     19.80 o 
   8   4  10        4.90        0.78     15.80 o 
   9   4  10      156.79      160.73     30.84 o 
 -10   5  10       38.57       37.34     20.98 o 
  -9   5  10        2.44        6.98     14.64 o 
  -8   5  10      201.36      194.02     22.12 o 
  -7   5  10        6.24        7.16     15.58 o 
  -6   5  10      159.34      150.37     17.20 o 
  -5   5  10      139.40      139.85     15.31 o 
  -4   5  10      218.92      216.62     15.31 o 
  -3   5  10     1298.91     1346.19     19.18 o 
  -2   5  10      560.45      536.78     18.50 o 
  -1   5  10       17.31       18.60     10.03 o 
   0   5  10      805.85      789.87     19.97 o 
   1   5  10     1271.91     1212.31     25.08 o 
   2   5  10     2091.39     2109.68     31.01 o 
   3   5  10      533.57      509.57     18.04 o 
   4   5  10      193.12      191.78     14.10 o 
   5   5  10      544.34      581.30     45.45 o 
   6   5  10      105.60       83.30     19.03 o 
   7   5  10      417.33      462.15     22.58 o 
   8   5  10        1.83      -17.92     24.48 o 
   9   5  10       45.29       38.48     28.60 o 
  10   5  10       35.40       18.06     33.07 o 
 -10   6  10       17.59       38.85     22.28 o 
  -9   6  10       18.64       15.57     15.24 o 
  -8   6  10       58.64       66.95     19.60 o 
  -7   6  10        1.00       -8.07     16.44 o 
  -6   6  10       87.03       84.13     16.56 o 
  -5   6  10        8.23        8.82     12.40 o 
  -4   6  10      364.02      358.83     12.37 o 
  -3   6  10      102.06      100.37      7.87 o 
  -2   6  10        1.35        5.67      7.55 o 
  -1   6  10      200.64      207.32      9.43 o 
   0   6  10       27.73       20.23      8.88 o 
   1   6  10        3.74        9.76     12.21 o 
   2   6  10        3.76        5.63      9.55 o 
   3   6  10      289.48      278.42     15.08 o 
   4   6  10      863.42      825.45     22.09 o 
   5   6  10      426.34      430.27     19.10 o 
   6   6  10      192.55      149.99     19.81 o 
   7   6  10        3.60      -11.34     22.90 o 
   8   6  10        9.30        8.43     28.24 o 
   9   6  10       55.54       53.40     33.03 o 
  10   6  10       60.46       72.82     32.19 o 
 -10   7  10       57.26       50.18     22.02 o 
  -9   7  10       14.80       12.27     19.65 o 
  -8   7  10      667.74      696.24     50.50 o 
  -7   7  10       63.73       52.40     16.56 o 
  -6   7  10      728.28      709.33     53.65 o 
  -5   7  10      984.94      964.95     25.82 o 
  -4   7  10       12.37        6.22      7.56 o 
  -3   7  10     5389.11     5298.11     36.42 o 
  -2   7  10      275.59      285.42     11.02 o 
  -1   7  10     1648.43     1645.62     32.14 o 
   0   7  10     1132.53     1150.07     44.43 o 
   1   7  10      243.29      236.73     13.41 o 
   2   7  10     2321.07     2388.70     31.94 o 
   3   7  10      238.45      251.37     14.42 o 
   4   7  10      262.61      280.71     15.02 o 
   5   7  10      452.25      466.99     19.31 o 
   6   7  10       20.40       13.47     26.09 o 
   7   7  10      618.70      691.80     42.06 o 
   8   7  10       15.85       28.75     29.23 o 
   9   7  10       34.45       21.01     29.87 o 
  10   7  10      106.85      104.00     36.97 o 
 -10   8  10        1.23        2.13     19.46 o 
  -9   8  10       13.43        8.98     25.76 o 
  -8   8  10       14.90       10.98     15.87 o 
  -7   8  10       16.65       21.80     16.98 o 
  -6   8  10       18.23        8.87     14.67 o 
  -5   8  10       38.33       18.51      9.51 o 
  -4   8  10      447.16      448.56     12.57 o 
  -3   8  10        3.76        8.58      7.29 o 
  -2   8  10      152.60      148.43     10.00 o 
  -1   8  10        7.98        9.90      6.98 o 
   0   8  10       32.86       45.35      7.15 o 
   1   8  10       30.69       30.83     10.18 o 
   2   8  10       27.13       31.34      9.28 o 
   3   8  10       60.02       75.48     11.17 o 
   4   8  10        0.27       -6.09     21.51 o 
   5   8  10       86.76       60.02     25.26 o 
   6   8  10      122.10      107.18     27.61 o 
   7   8  10        6.58       -1.31     24.47 o 
   8   8  10       60.51       65.29     31.81 o 
   9   8  10        1.84        5.07     33.34 o 
 -10   9  10       50.13       45.83     21.76 o 
  -9   9  10       77.69       90.36     26.87 o 
  -8   9  10      222.74      235.21     20.62 o 
  -7   9  10      180.56      203.51     19.96 o 
  -6   9  10        7.16        5.64     14.80 o 
  -5   9  10       78.76       94.02      9.80 o 
  -4   9  10      186.75      187.49     10.29 o 
  -3   9  10     1352.01     1408.84     18.66 o 
  -2   9  10       26.05       27.92      8.41 o 
  -1   9  10      875.44      912.43     24.19 o 
   0   9  10      968.92      951.55     21.04 o 
   1   9  10      235.15      223.14     13.05 o 
   2   9  10     1920.52     1960.98     30.26 o 
   3   9  10       85.06       87.36     19.26 o 
   4   9  10       25.11       28.38     22.76 o 
   5   9  10      194.27      216.11     26.55 o 
   6   9  10      152.26      156.63     20.27 o 
   7   9  10      649.81      709.61     44.69 o 
   8   9  10       81.52       62.44     28.63 o 
   9   9  10       18.92        7.60     29.68 o 
  -9  10  10        1.13       -1.15     25.81 o 
  -8  10  10       57.21       86.30     25.77 o 
  -7  10  10       48.25       38.96     15.90 o 
  -6  10  10      247.51      241.71     18.22 o 
  -5  10  10       29.58       23.10      9.15 o 
  -4  10  10       89.31      101.50      9.46 o 
  -3  10  10      117.67      112.13      8.91 o 
  -2  10  10       39.14       36.82      8.65 o 
  -1  10  10      454.38      447.08     13.30 o 
   0  10  10       96.46       89.40     10.71 o 
   1  10  10       84.92       83.56     11.18 o 
   2  10  10       52.70       50.41     22.06 o 
   3  10  10       26.46       36.30     23.27 o 
   4  10  10        9.87        3.74     19.94 o 
   5  10  10       45.38       67.73     27.86 o 
   6  10  10       21.99       25.14     18.42 o 
   7  10  10       48.15       37.62     32.51 o 
   8  10  10       39.95       42.63     28.26 o 
   9  10  10       21.28       17.34     30.59 o 
  -9  11  10       40.58       30.01     27.33 o 
  -8  11  10      319.99      331.11     31.79 o 
  -7  11  10      183.85      187.93     19.78 o 
  -6  11  10       14.52       19.98     13.25 o 
  -5  11  10      113.85      102.53     10.40 o 
  -4  11  10       91.41       88.63      9.43 o 
  -3  11  10     1347.76     1411.84     23.40 o 
  -2  11  10        1.91       -0.20      8.43 o 
  -1  11  10      846.57      914.54     41.97 o 
   0  11  10      784.31      781.11     34.50 o 
   1  11  10      659.32      690.92     32.23 o 
   2  11  10     1551.71     1614.35     32.50 o 
   3  11  10      517.01      522.99     35.12 o 
   4  11  10       74.31       77.74     16.24 o 
   5  11  10      198.68      184.10     18.79 o 
   6  11  10        1.64        1.54     20.39 o 
   7  11  10      482.20      508.82     43.22 o 
   8  11  10        1.60       -5.82     28.23 o 
   9  11  10       49.55       81.58     32.70 o 
  -9  12  10       52.50       63.82     27.54 o 
  -8  12  10       24.40       33.07     25.83 o 
  -7  12  10       72.68       81.45     26.38 o 
  -6  12  10      307.12      294.73     13.85 o 
  -5  12  10      132.75      130.67     11.25 o 
  -4  12  10      284.07      271.54     11.87 o 
  -3  12  10      128.47      122.06      9.80 o 
  -2  12  10       43.40       44.76      8.23 o 
  -1  12  10     1025.13     1040.86     38.27 o 
   0  12  10       36.40       49.06     18.53 o 
   1  12  10      495.90      495.00     32.45 o 
   2  12  10       65.70       59.20     13.00 o 
   3  12  10      170.23      168.05     22.40 o 
   4  12  10      479.29      479.86     22.54 o 
   5  12  10       12.37        9.66     15.74 o 
   6  12  10      143.80      141.25     23.17 o 
   7  12  10       39.89       43.98     23.76 o 
   8  12  10       36.86       29.92     30.03 o 
  -9  13  10        4.58       13.73     24.63 o 
  -8  13  10      109.66      106.77     28.73 o 
  -7  13  10        7.43       -1.16     16.28 o 
  -6  13  10       44.80       28.11     12.73 o 
  -5  13  10        2.65        1.49      9.62 o 
  -4  13  10       27.22       28.52      9.21 o 
  -3  13  10      269.87      272.10     11.55 o 
  -2  13  10        4.22       -3.92     12.00 o 
  -1  13  10      192.42      221.18     25.35 o 
   0  13  10       39.24       33.70     21.30 o 
   1  13  10      102.71       99.88     21.75 o 
   2  13  10      326.33      354.77     23.83 o 
   3  13  10        0.72       -5.07     15.85 o 
   4  13  10       80.27       78.36     16.27 o 
   5  13  10        2.71        3.33     16.85 o 
   6  13  10       52.26       39.98     15.34 o 
   7  13  10      224.82      230.30     25.90 o 
   8  13  10       31.41       19.96     31.67 o 
  -8  14  10        0.19       13.70     24.52 o 
  -7  14  10      187.99      209.16     22.20 o 
  -6  14  10      235.49      240.78     22.13 o 
  -5  14  10      398.56      400.53     17.51 o 
  -4  14  10      362.86      377.31     17.08 o 
  -3  14  10       45.07       34.50     11.38 o 
  -2  14  10      130.38      115.74     15.30 o 
  -1  14  10      980.15      961.57     38.16 o 
   0  14  10      323.86      331.28     28.13 o 
   1  14  10      500.74      552.46     32.55 o 
   2  14  10        3.31        0.60     20.38 o 
   3  14  10      271.43      277.73     31.19 o 
   4  14  10      884.88      960.90     34.28 o 
   5  14  10       25.80       26.67     18.38 o 
   6  14  10      224.76      238.31     18.79 o 
   7  14  10       28.33       40.79     20.69 o 
   8  14  10       14.68       23.84     23.48 o 
  -7  15  10        9.55       15.86     18.51 o 
  -6  15  10       61.60       46.65     13.56 o 
  -5  15  10      125.34      121.92     14.80 o 
  -4  15  10        2.94        9.79     11.78 o 
  -3  15  10      497.00      534.53     18.75 o 
  -2  15  10       22.11       14.24     13.58 o 
  -1  15  10      105.75      101.58     21.32 o 
   0  15  10        5.15       -2.97     19.01 o 
   1  15  10        9.37       12.36     23.05 o 
   2  15  10       66.15       52.24     21.59 o 
   3  15  10       10.33        9.28     14.34 o 
   4  15  10        0.70        2.62     15.46 o 
   5  15  10        2.32       -6.95     18.43 o 
   6  15  10       54.83       60.41     17.34 o 
   7  15  10       22.88       27.70     17.65 o 
   8  15  10        5.10       -3.61     30.69 o 
  -7  16  10       54.55       53.54     33.57 o 
  -6  16  10      492.67      532.15     20.92 o 
  -5  16  10      110.79      117.36     16.74 o 
  -4  16  10      354.98      378.38     17.98 o 
  -3  16  10      120.00      113.56     14.09 o 
  -2  16  10        5.61        7.42     14.44 o 
  -1  16  10      954.74      962.68     39.92 o 
   0  16  10      157.50      159.15     23.84 o 
   1  16  10      540.93      564.75     35.50 o 
   2  16  10       10.67       15.55     21.82 o 
   3  16  10      405.01      448.76     34.75 o 
   4  16  10      751.11      794.07     28.13 o 
   5  16  10       40.85       46.42     19.28 o 
   6  16  10      444.77      466.60     27.44 o 
   7  16  10      148.65      151.54     20.18 o 
  -7  17  10       37.77       39.70     34.63 o 
  -6  17  10        1.66       -2.18     17.35 o 
  -5  17  10       66.40       74.53     14.29 o 
  -4  17  10        0.30       -0.61     13.15 o 
  -3  17  10        6.52        9.00     12.54 o 
  -2  17  10        4.59        7.22     15.02 o 
  -1  17  10        5.98        7.10     16.07 o 
   0  17  10      128.59      133.60     24.14 o 
   1  17  10       11.25       23.65     23.58 o 
   2  17  10        0.23       -7.44     23.60 o 
   3  17  10       34.88       40.40     27.56 o 
   4  17  10       11.72        2.51     17.68 o 
   5  17  10       24.12       27.44     18.13 o 
   6  17  10        1.64       28.56     20.44 o 
   7  17  10        3.56        3.71     15.73 o 
  -7  18  10       50.84       47.06     29.61 o 
  -6  18  10      400.03      416.20     26.90 o 
  -5  18  10       54.41       56.28     20.13 o 
  -4  18  10      289.87      312.36     15.43 o 
  -3  18  10       50.18       31.32     15.70 o 
  -2  18  10       31.45       18.77     15.54 o 
  -1  18  10      358.03      346.40     21.56 o 
   0  18  10      218.90      232.69     27.18 o 
   1  18  10       31.18       31.86     22.52 o 
   2  18  10       55.99       52.95     27.18 o 
   3  18  10       31.34       25.47     27.69 o 
   4  18  10      164.02      157.44     31.94 o 
   5  18  10      129.78      135.73     21.69 o 
   6  18  10      132.15      137.69     19.33 o 
   7  18  10        7.60        4.19     21.01 o 
  -6  19  10       11.52       10.84     20.55 o 
  -5  19  10       64.43       75.36     19.58 o 
  -4  19  10       18.01       20.79     15.66 o 
  -3  19  10       95.09       94.36     15.11 o 
  -2  19  10      105.70      112.51     17.55 o 
  -1  19  10        0.98        5.68     16.44 o 
   0  19  10      220.05      237.48     29.32 o 
   1  19  10      138.84      136.11     27.02 o 
   2  19  10       14.47        2.93     25.21 o 
   3  19  10      118.05      144.43     29.49 o 
   4  19  10        8.68       -2.60     26.54 o 
   5  19  10       47.17       43.49     17.77 o 
   6  19  10        0.30        2.77     16.71 o 
  -6  20  10      110.59      105.39     22.14 o 
  -5  20  10      103.22      101.05     22.65 o 
  -4  20  10      102.60      110.13     16.33 o 
  -3  20  10        1.18        2.21     17.34 o 
  -2  20  10       18.05       18.41     18.98 o 
  -1  20  10      423.81      437.48     28.92 o 
   0  20  10       31.45       23.83     23.66 o 
   1  20  10      226.58      230.08     30.73 o 
   2  20  10        8.56       -5.93     25.23 o 
   3  20  10       12.72       -2.60     28.46 o 
   4  20  10       84.51       87.60     22.53 o 
   5  20  10       73.33       60.96     21.18 o 
  -5  21  10       69.05       83.35     21.59 o 
  -4  21  10        1.47       -2.38     15.90 o 
  -3  21  10      235.14      218.64     26.52 o 
  -2  21  10       15.48        6.94     20.21 o 
  -1  21  10      115.81      147.57     22.06 o 
   0  21  10      241.60      234.82     18.42 o 
   1  21  10        0.63       -6.00     19.06 o 
   2  21  10      382.52      395.60     29.72 o 
   3  21  10       15.69       30.42     20.69 o 
   4  21  10       58.37       47.37     20.79 o 
   5  21  10       79.90       71.21     23.21 o 
  -4  22  10        0.74        0.56     20.74 o 
  -3  22  10       12.98        4.65     20.15 o 
  -2  22  10        0.45       -6.83     19.17 o 
  -1  22  10       79.01       81.21     20.83 o 
   0  22  10       66.09       79.04     21.52 o 
   1  22  10       62.46       75.62     28.44 o 
   2  22  10        0.37       -5.56     20.83 o 
   3  22  10        1.68        8.59     20.16 o 
   4  22  10       38.38       41.41     31.70 o 
  -3  23  10      159.53      168.67     29.37 o 
  -2  23  10       28.35       10.58     21.74 o 
  -1  23  10       48.41       59.63     23.33 o 
   0  23  10      186.50      178.18     23.35 o 
   1  23  10       10.58       17.40     22.33 o 
   2  23  10      267.64      257.47     39.62 o 
  -1  24  10        0.22        6.85     28.80 o 
 -10   1  11        0.66       -5.70     19.97 o 
  -9   1  11      310.83      350.85     32.19 o 
  -8   1  11       12.91       14.08     15.66 o 
  -7   1  11      459.18      483.18     37.04 o 
  -6   1  11       16.39       11.55     14.21 o 
  -5   1  11        4.63       17.58     14.35 o 
  -4   1  11     2198.38     2180.14     58.14 o 
  -3   1  11       30.24       16.26     10.84 o 
  -2   1  11     3590.86     3523.98     41.96 o 
  -1   1  11      170.17      151.48     13.80 o 
   0   1  11      452.51      453.22     27.51 o 
   1   1  11     2658.35     2567.26     35.82 o 
   2   1  11       20.82       19.88     10.86 o 
   3   1  11      565.63      537.37     20.28 o 
   4   1  11      146.02      132.42     15.09 o 
   5   1  11      107.56      110.30     16.29 o 
   6   1  11     1294.78     1280.10     31.74 o 
   7   1  11      112.85      112.92     18.15 o 
   8   1  11      370.90      422.03     24.92 o 
   9   1  11      113.01      120.62     22.09 o 
  10   1  11        1.19      -10.21     29.04 o 
 -10   2  11       34.73       23.86     21.58 o 
  -9   2  11       22.54       30.40     20.46 o 
  -8   2  11       84.29       91.67     18.46 o 
  -7   2  11       81.71       81.87     17.38 o 
  -6   2  11       91.30       98.09     14.96 o 
  -5   2  11      207.40      189.44     16.80 o 
  -4   2  11        2.23       -6.41     12.62 o 
  -3   2  11      111.11       94.14     13.00 o 
  -2   2  11       57.40       48.13     12.35 o 
  -1   2  11      315.67      326.72     16.80 o 
   0   2  11       60.95       37.62     11.44 o 
   1   2  11      313.09      295.86     16.34 o 
   2   2  11       21.99       32.05     11.80 o 
   3   2  11       92.85      102.55     13.87 o 
   4   2  11      105.69       96.67     14.93 o 
   5   2  11      210.94      200.40     17.44 o 
   6   2  11       95.23      106.36     17.22 o 
   7   2  11        0.73        0.37     15.27 o 
   8   2  11       60.22       60.22     19.32 o 
   9   2  11        7.45       -2.45     25.64 o 
 -10   3  11       18.54       20.68     21.60 o 
  -9   3  11      367.59      405.32     25.70 o 
  -8   3  11       29.85       21.51     18.68 o 
  -7   3  11      583.98      638.49     61.67 o 
  -6   3  11        4.73        5.57     14.34 o 
  -5   3  11       33.26       32.60     14.44 o 
  -4   3  11     1548.14     1550.10     31.57 o 
  -3   3  11        0.51        0.68     11.31 o 
  -2   3  11     1338.81     1318.30     26.93 o 
  -1   3  11      527.13      475.22     18.62 o 
   0   3  11       25.23        8.85     10.73 o 
   1   3  11     2243.74     2288.41     34.13 o 
   2   3  11       44.48       15.70     11.59 o 
   3   3  11      471.33      473.20     33.70 o 
   4   3  11      309.88      300.38     17.70 o 
   5   3  11       21.29       25.14     13.56 o 
   6   3  11     1238.54     1300.17     31.67 o 
   7   3  11       25.98       38.96     17.00 o 
   8   3  11      237.69      251.02     22.22 o 
 -10   4  11      113.67      141.64     21.70 o 
  -9   4  11        8.87       23.96     18.77 o 
  -8   4  11       91.07       90.79     15.07 o 
  -7   4  11      269.66      216.95     20.40 o 
  -6   4  11      310.83      303.14     20.86 o 
  -5   4  11      513.71      489.88     22.14 o 
  -4   4  11       15.08       13.84     13.61 o 
  -3   4  11      181.69      178.81     22.27 o 
  -2   4  11      848.09      841.01     22.62 o 
  -1   4  11      310.75      324.29     15.85 o 
   0   4  11      534.12      554.01     19.36 o 
   1   4  11      168.07      157.42     13.39 o 
   2   4  11     1001.76      985.67     46.88 o 
   3   4  11      368.50      362.82     26.98 o 
   4   4  11     1201.40     1189.95     28.07 o 
   5   4  11      534.05      546.18     22.20 o 
   6   4  11        5.14        7.86     15.08 o 
   7   4  11      124.36      122.06     18.76 o 
   8   4  11       21.97       22.84     28.33 o 
  -9   5  11      164.49      158.58     18.08 o 
  -8   5  11        1.05        6.48     17.57 o 
  -7   5  11      147.23      133.42     18.76 o 
  -6   5  11        3.64       14.46     15.67 o 
  -5   5  11       26.73       43.37     14.85 o 
  -4   5  11      887.05      841.64     24.33 o 
  -3   5  11      142.95      131.18      9.79 o 
  -2   5  11      826.52      778.19     22.43 o 
  -1   5  11       42.19       23.51     10.71 o 
   0   5  11        1.63       -0.49     10.30 o 
   1   5  11      104.57      101.57     12.39 o 
   2   5  11       60.14       49.24     11.15 o 
   3   5  11      140.36      131.21     14.16 o 
   4   5  11       42.25       38.79     12.52 o 
   5   5  11       96.34       82.00     15.21 o 
   6   5  11      406.14      405.94     40.22 o 
   7   5  11      114.54      114.01     31.99 o 
   8   5  11       52.14       42.52     28.57 o 
  -9   6  11       87.16      103.78     17.03 o 
  -8   6  11       62.42       82.62     20.08 o 
  -7   6  11       12.76       18.32     17.31 o 
  -6   6  11      757.42      708.67     25.49 o 
  -5   6  11      302.55      305.77     18.94 o 
  -4   6  11      327.99      304.07     17.91 o 
  -3   6  11     1182.68     1134.34     34.19 o 
  -2   6  11      868.94      801.96     25.70 o 
  -1   6  11     2661.21     2646.09     36.53 o 
   0   6  11      913.31      908.84     22.88 o 
   1   6  11      289.08      296.43     15.48 o 
   2   6  11      623.43      626.23     20.03 o 
   3   6  11      831.83      825.08     22.96 o 
   4   6  11      916.19      941.71     24.56 o 
   5   6  11      436.60      424.73     20.15 o 
   6   6  11       48.45       50.22     27.89 o 
   7   6  11      103.49      124.42     32.75 o 
   8   6  11       45.72       42.74     29.27 o 
  -9   7  11        0.16        6.87     20.51 o 
  -8   7  11        3.53        8.01     17.27 o 
  -7   7  11       16.31       17.57     15.57 o 
  -6   7  11       13.69       19.46     16.28 o 
  -5   7  11       11.44       11.33     13.89 o 
  -4   7  11      449.45      456.18     20.76 o 
  -3   7  11       11.46       14.88      8.63 o 
  -2   7  11      436.04      448.01     13.65 o 
  -1   7  11        5.14        7.56     10.20 o 
   0   7  11        9.96       12.32      9.91 o 
   1   7  11       28.63       16.35     10.59 o 
   2   7  11       49.91       50.68     11.79 o 
   3   7  11       23.60       22.94     11.54 o 
   4   7  11        4.77       13.42     11.21 o 
   5   7  11       50.19       39.01     26.48 o 
   6   7  11       11.83       -5.86     26.00 o 
   7   7  11        0.00      -10.88     28.86 o 
   8   7  11        6.36       24.78     32.35 o 
  -9   8  11       55.72       33.50     26.46 o 
  -8   8  11       82.46       87.86     19.09 o 
  -7   8  11      231.88      224.75     21.05 o 
  -6   8  11      309.10      318.59     47.45 o 
  -5   8  11      314.50      324.51     20.20 o 
  -4   8  11      202.97      199.95     13.65 o 
  -3   8  11      222.28      222.96     10.01 o 
  -2   8  11      157.52      163.22     10.56 o 
  -1   8  11     1616.97     1627.16     49.11 o 
   0   8  11      344.87      357.05     16.28 o 
   1   8  11      244.75      248.40     20.88 o 
   2   8  11      489.94      518.43     18.49 o 
   3   8  11      616.61      598.95     36.67 o 
   4   8  11      872.83      969.73     41.78 o 
   5   8  11      372.00      382.48     34.01 o 
   6   8  11       19.71       21.98     22.50 o 
   7   8  11      325.31      420.82     36.04 o 
   8   8  11      211.48      235.93     38.11 o 
  -9   9  11        7.60       -3.22     26.36 o 
  -8   9  11        0.15        9.91     17.86 o 
  -7   9  11        3.29       20.13     17.65 o 
  -6   9  11      111.22      109.80     16.73 o 
  -5   9  11        6.33       14.40     13.01 o 
  -4   9  11      126.81      124.55      9.67 o 
  -3   9  11       24.55       24.69      7.88 o 
  -2   9  11       44.51       40.71      9.20 o 
  -1   9  11       65.41       77.49     12.22 o 
   0   9  11        0.63        3.62     10.57 o 
   1   9  11      157.25      157.68     13.15 o 
   2   9  11        0.93       -5.72     21.90 o 
   3   9  11        3.73        6.76     23.32 o 
   4   9  11      127.04      124.99     28.26 o 
   5   9  11        7.23       -7.42     21.72 o 
   6   9  11       34.39       44.31     28.74 o 
   7   9  11        0.16       -9.46     31.29 o 
   8   9  11        9.26        8.27     28.71 o 
   9   9  11        8.36       23.00     36.72 o 
  -9  10  11       64.13       60.68     27.78 o 
  -8  10  11      238.46      275.04     26.68 o 
  -7  10  11      609.77      585.47     27.11 o 
  -6  10  11      217.01      211.22     19.42 o 
  -5  10  11      622.77      646.00     19.32 o 
  -4  10  11        7.43       12.07      8.60 o 
  -3  10  11      164.94      152.92      9.89 o 
  -2  10  11      410.89      408.99     15.50 o 
  -1  10  11     2081.69     2140.73     64.49 o 
   0  10  11      759.32      734.35     25.28 o 
   1  10  11      605.36      664.33     35.96 o 
   2  10  11      614.48      619.09     33.70 o 
   3  10  11      546.64      552.56     32.94 o 
   4  10  11      674.25      642.31     37.81 o 
   5  10  11      422.03      411.70     36.88 o 
   6  10  11       33.09       50.26     29.01 o 
   7  10  11      209.44      219.18     34.22 o 
   8  10  11      124.80      129.12     36.87 o 
  -9  11  11       42.40       60.85     29.05 o 
  -8  11  11        1.79        1.08     25.34 o 
  -7  11  11      120.60      113.60     19.02 o 
  -6  11  11      116.96      126.38     17.38 o 
  -5  11  11      159.90      152.45     13.80 o 
  -4  11  11      477.96      483.39     14.32 o 
  -3  11  11       13.35       16.39      8.50 o 
  -2  11  11      147.28      146.49      9.74 o 
  -1  11  11      404.76      434.77     22.18 o 
   0  11  11        1.22        3.32     17.41 o 
   1  11  11      845.82      857.06     38.55 o 
   2  11  11        8.30       17.09     22.96 o 
   3  11  11      114.07      118.29     28.02 o 
   4  11  11      123.64      136.66     29.30 o 
   5  11  11        3.85        7.51     22.81 o 
   6  11  11      234.28      230.94     35.44 o 
   7  11  11        5.36       -7.13     32.50 o 
   8  11  11       95.62       84.52     32.34 o 
  -9  12  11      109.46      118.20     32.05 o 
  -8  12  11       94.48       98.79     26.83 o 
  -7  12  11       95.58      115.87     28.58 o 
  -6  12  11       60.16       49.01     13.39 o 
  -5  12  11      192.50      186.39     11.99 o 
  -4  12  11        0.99        6.90      9.19 o 
  -3  12  11       39.75       40.37      8.85 o 
  -2  12  11      131.87      135.49     12.31 o 
  -1  12  11      554.15      576.12     32.47 o 
   0  12  11      182.54      198.86     25.68 o 
   1  12  11       10.42       24.65     21.38 o 
   2  12  11      152.81      116.83     26.48 o 
   3  12  11      526.58      608.81     35.89 o 
   4  12  11      321.13      249.55     29.88 o 
   5  12  11       62.93       74.25     31.02 o 
   6  12  11       45.28       40.23     26.79 o 
   7  12  11       20.17       35.73     27.66 o 
   8  12  11       25.26       48.14     31.82 o 
  -8  13  11       28.81       45.05     29.16 o 
  -7  13  11       84.54      117.98     26.22 o 
  -6  13  11        8.68        5.75     13.56 o 
  -5  13  11       40.06       38.63     10.61 o 
  -4  13  11      738.36      777.03     21.01 o 
  -3  13  11       31.71       27.63     11.39 o 
  -2  13  11      378.28      406.26     17.99 o 
  -1  13  11       25.13       27.24     21.41 o 
   0  13  11       18.09       16.63     21.98 o 
   1  13  11      686.44      759.24     38.71 o 
   2  13  11       57.77       59.29     25.42 o 
   3  13  11      638.60      660.72     40.61 o 
   4  13  11       62.89       46.19     29.78 o 
   5  13  11       22.56       22.01     28.67 o 
   6  13  11      246.26      245.46     37.32 o 
   7  13  11       12.17       -0.92     29.51 o 
   8  13  11       78.15       86.97     39.02 o 
  -8  14  11        0.48        9.07     25.31 o 
  -7  14  11       16.18       16.68     26.13 o 
  -6  14  11       84.49       97.44     19.86 o 
  -5  14  11       31.83       21.63     12.75 o 
  -4  14  11      113.00      131.90     14.18 o 
  -3  14  11        3.53        1.73     11.46 o 
  -2  14  11       62.18       67.80     12.42 o 
  -1  14  11      190.67      169.55     26.24 o 
   0  14  11       71.70       67.87     23.72 o 
   1  14  11       94.07      110.95     27.07 o 
   2  14  11        2.84        6.01     21.33 o 
   3  14  11       32.55       43.13     27.03 o 
   4  14  11       19.24       19.73     16.95 o 
   5  14  11        7.00        2.30     26.87 o 
   6  14  11       22.49       35.53     33.29 o 
   7  14  11       13.28       18.76     33.63 o 
  -7  15  11      173.68      186.30     21.93 o 
  -6  15  11       21.90       31.38     17.74 o 
  -5  15  11      150.61      139.83     15.22 o 
  -4  15  11      682.01      679.00     21.15 o 
  -3  15  11       12.46        5.33     11.84 o 
  -2  15  11      251.56      259.67     15.55 o 
  -1  15  11      257.03      237.53     28.85 o 
   0  15  11        2.50        5.57     20.86 o 
   1  15  11     1268.49     1373.64     48.18 o 
   2  15  11       77.76      102.52     26.90 o 
   3  15  11      874.71      939.30     45.93 o 
   4  15  11      135.84      134.23     31.44 o 
   5  15  11       81.84      103.15     22.96 o 
   6  15  11      583.63      512.32     46.80 o 
   7  15  11        3.67       18.62     34.92 o 
  -7  16  11        1.37       -0.19     31.09 o 
  -6  16  11       10.20       13.63     17.77 o 
  -5  16  11       14.37        4.30     13.59 o 
  -4  16  11        4.93       12.00     13.10 o 
  -3  16  11       25.18       18.90     13.50 o 
  -2  16  11       15.79       16.39     12.32 o 
  -1  16  11       18.32       14.60     21.92 o 
   0  16  11        0.01        1.09     22.98 o 
   1  16  11        1.80       12.89     21.96 o 
   2  16  11        3.00        4.85     25.48 o 
   3  16  11       58.81       57.93     27.23 o 
   4  16  11        3.45        6.37     28.82 o 
   5  16  11       20.90       18.75     18.19 o 
   6  16  11        9.24       -6.40     34.73 o 
  -7  17  11       95.54      102.63     34.78 o 
  -6  17  11       73.24       86.31     29.36 o 
  -5  17  11       11.25       -1.84     14.35 o 
  -4  17  11      940.94     1051.60     26.04 o 
  -3  17  11        0.91       -9.50     13.91 o 
  -2  17  11      466.84      483.39     23.89 o 
  -1  17  11       68.55       61.47     17.15 o 
   0  17  11        1.46        5.16     24.13 o 
   1  17  11      406.93      409.59     33.20 o 
   2  17  11       64.95       50.43     27.18 o 
   3  17  11      189.90      186.97     32.53 o 
   4  17  11        1.70       22.03     29.67 o 
   5  17  11        6.22        7.41     29.84 o 
   6  17  11      258.55      289.20     26.70 o 
   7  17  11       10.81        3.14     28.71 o 
  -6  18  11       47.97       27.54     30.95 o 
  -5  18  11       16.98       12.11     17.99 o 
  -4  18  11        2.11        1.46     14.09 o 
  -3  18  11      110.28      123.91     16.11 o 
  -2  18  11       33.83       38.98     16.96 o 
  -1  18  11       42.98       37.57     17.07 o 
   0  18  11      212.11      212.71     29.16 o 
   1  18  11      152.82      151.84     27.28 o 
   2  18  11       59.48       51.10     25.01 o 
   3  18  11      117.60      123.15     32.07 o 
   4  18  11        3.90      -19.36     32.33 o 
   5  18  11        7.31       17.55     31.79 o 
   6  18  11        0.51       11.59     30.36 o 
  -6  19  11        3.20        2.65     32.13 o 
  -5  19  11       31.45       48.43     20.09 o 
  -4  19  11      354.34      383.81     20.46 o 
  -3  19  11       12.96       18.12     15.09 o 
  -2  19  11      276.91      284.95     22.15 o 
  -1  19  11      111.15      102.26     20.44 o 
   0  19  11       27.42       58.94     25.33 o 
   1  19  11      460.00      420.09     36.45 o 
   2  19  11       28.38       39.07     26.50 o 
   3  19  11       50.50       71.29     31.46 o 
   4  19  11        9.12        6.91     28.21 o 
   5  19  11        2.03       -5.15     32.00 o 
  -5  20  11       43.69       50.46     22.08 o 
  -4  20  11       14.17       11.64     20.49 o 
  -3  20  11      205.55      208.78     24.23 o 
  -2  20  11       14.15       17.50     18.33 o 
  -1  20  11      449.83      509.47     26.25 o 
   0  20  11      120.01      118.47     28.05 o 
   1  20  11       67.16       74.20     30.12 o 
   2  20  11      160.46      188.14     33.83 o 
   3  20  11        4.11      -12.03     27.72 o 
   4  20  11       95.14      120.71     33.22 o 
  -4  21  11       58.20       63.10     27.03 o 
  -3  21  11       15.23        5.33     20.17 o 
  -2  21  11       79.67       79.10     20.03 o 
  -1  21  11       12.77       13.52     21.42 o 
   0  21  11        0.36        4.66     18.72 o 
   1  21  11      282.92      309.62     33.31 o 
   2  21  11        1.20        5.94     27.13 o 
   3  21  11       45.71       35.89     23.42 o 
   4  21  11       15.54       29.66     32.99 o 
  -3  22  11        2.35       -4.89     22.04 o 
  -2  22  11       17.00        8.89     21.39 o 
  -1  22  11       51.63       42.63     20.49 o 
   0  22  11       50.39       56.62     21.91 o 
   1  22  11       14.78       17.60     30.01 o 
   2  22  11      198.73      175.36     23.82 o 
   3  22  11       72.31       80.31     30.06 o 
  -1  23  11       20.94       23.27     33.58 o 
  -9   0  12       91.61       66.16     31.66 o 
  -8   0  12       11.93        9.00     25.38 o 
  -7   0  12      482.00      539.57     38.07 o 
  -6   0  12       31.68       11.52     21.77 o 
  -5   0  12      315.52      284.48     28.10 o 
  -4   0  12        9.21        9.22     20.89 o 
  -3   0  12       14.45       28.86     18.07 o 
  -2   0  12     1984.15     1986.73     48.12 o 
  -1   0  12       11.94       15.87     17.36 o 
   0   0  12     1616.53     1593.34     43.28 o 
   1   0  12       86.69       75.02     19.01 o 
   2   0  12       85.20       52.65     19.85 o 
   3   0  12      617.59      583.73     30.71 o 
   4   0  12        4.86       -0.66     20.13 o 
   5   0  12      329.81      286.80     28.90 o 
   6   0  12       13.90        6.96     22.63 o 
   7   0  12        2.09       -2.42     22.79 o 
   8   0  12      451.47      507.78     38.63 o 
   9   0  12       24.13       30.54     29.29 o 
  -9   1  12        4.01        4.46     20.62 o 
  -8   1  12        5.39       15.61     19.07 o 
  -7   1  12        2.19        8.26     17.84 o 
  -6   1  12        1.33       -7.70     15.10 o 
  -5   1  12      185.01      172.02     18.00 o 
  -4   1  12       13.07       17.46     12.01 o 
  -3   1  12      264.68      237.57     17.94 o 
  -2   1  12       41.98       37.35     13.69 o 
  -1   1  12        0.49        1.30     11.95 o 
   0   1  12       13.69       14.51     10.99 o 
   1   1  12        1.05       -1.69     12.84 o 
   2   1  12       59.28       46.36     13.25 o 
   3   1  12       23.30       33.81     13.36 o 
   4   1  12       63.62       59.36     15.63 o 
   5   1  12      140.30      150.23     18.55 o 
   6   1  12        6.59        6.49     15.94 o 
   7   1  12       10.54       28.05     16.96 o 
   8   1  12       36.00       46.86     19.60 o 
   9   1  12        0.52        5.34     19.06 o 
  -9   2  12       16.17        9.54     19.09 o 
  -8   2  12       32.33       41.66     20.66 o 
  -7   2  12      475.59      483.86     25.38 o 
  -6   2  12       70.57       83.91     18.75 o 
  -5   2  12      694.30      706.30     25.98 o 
  -4   2  12       31.90       39.86     13.76 o 
  -3   2  12        7.21       10.95     12.55 o 
  -2   2  12     2485.84     2381.73     45.83 o 
  -1   2  12      398.72      402.99     19.27 o 
   0   2  12     2528.63     2421.70     36.75 o 
   1   2  12      692.55      640.13     21.40 o 
   2   2  12       14.67       11.08     13.11 o 
   3   2  12      889.63      887.36     25.15 o 
   4   2  12      109.14      101.34     15.83 o 
   5   2  12      249.60      211.77     19.03 o 
   6   2  12      304.18      330.80     22.08 o 
   7   2  12       11.89       12.47     17.11 o 
   8   2  12      714.86      718.02     47.43 o 
   9   2  12        0.50       13.30     29.70 o 
  -9   3  12       90.09       83.57     21.19 o 
  -8   3  12      139.90      135.36     21.65 o 
  -7   3  12       46.28       47.08     19.22 o 
  -6   3  12      251.24      229.62     19.54 o 
  -5   3  12      294.61      270.12     20.50 o 
  -4   3  12      126.80      115.45     15.68 o 
  -3   3  12      329.22      298.83     18.81 o 
  -2   3  12       17.67       11.57     13.69 o 
  -1   3  12        2.63        5.27     13.01 o 
   0   3  12       70.51       73.34     13.24 o 
   1   3  12      632.46      609.53     21.39 o 
   2   3  12      146.60      158.35     15.75 o 
   3   3  12      227.73      199.84     16.72 o 
   4   3  12      245.25      239.09     23.76 o 
   5   3  12      400.24      384.00     21.39 o 
   6   3  12       52.78       52.88     17.06 o 
   7   3  12      134.04      127.63     18.63 o 
   8   3  12        0.05       19.90     30.24 o 
   9   3  12        6.03        2.14     27.81 o 
  -9   4  12       69.15       94.11     21.96 o 
  -8   4  12        0.11       10.48     17.72 o 
  -7   4  12      264.67      236.20     20.24 o 
  -6   4  12        2.55        5.84     15.81 o 
  -5   4  12      228.37      229.59     24.98 o 
  -4   4  12        3.60       -1.46     13.05 o 
  -3   4  12      105.66       94.43     13.91 o 
  -2   4  12      872.14      864.25     24.83 o 
  -1   4  12      359.53      340.76     17.85 o 
   0   4  12      621.55      665.59     21.22 o 
   1   4  12      458.27      451.53     29.52 o 
   2   4  12      101.79       79.74     13.40 o 
   3   4  12     1042.34     1072.65     27.18 o 
   4   4  12      119.63       95.25     16.08 o 
   5   4  12      228.86      210.15     18.20 o 
   6   4  12       85.74       96.20     16.96 o 
   7   4  12        0.03       -1.16     25.74 o 
   8   4  12      212.92      205.52     36.36 o 
   9   4  12        0.25       16.45     32.74 o 
  -9   5  12       29.98       41.33     20.75 o 
  -8   5  12      150.24      173.58     22.86 o 
  -7   5  12       38.24       39.40     19.01 o 
  -6   5  12      130.74      120.58     18.53 o 
  -5   5  12      572.00      540.38     23.07 o 
  -4   5  12      317.29      291.63     19.11 o 
  -3   5  12     1294.79     1287.94     29.85 o 
  -2   5  12        0.20       -6.76     12.41 o 
  -1   5  12      222.35      199.59     15.84 o 
   0   5  12      868.46      878.61     24.15 o 
   1   5  12      450.32      413.47     18.10 o 
   2   5  12      923.98      908.28     25.13 o 
   3   5  12       14.11       12.45     13.00 o 
   4   5  12      288.70      267.26     17.77 o 
   5   5  12      605.74      555.51     23.62 o 
   6   5  12       65.56       76.78     28.49 o 
   7   5  12      183.32      200.48     34.17 o 
   8   5  12        0.16       17.86     31.53 o 
   9   5  12       61.72       76.28     35.32 o 
  -9   6  12        2.24       -8.01     19.16 o 
  -8   6  12       26.80       28.25     18.89 o 
  -7   6  12       68.23       52.99     18.64 o 
  -6   6  12        3.66        1.16     17.15 o 
  -5   6  12      232.04      222.30     18.17 o 
  -4   6  12       15.02        5.88     14.86 o 
  -3   6  12       13.77       27.38     13.36 o 
  -2   6  12      502.38      480.90     19.64 o 
  -1   6  12       20.54       28.19     12.19 o 
   0   6  12      568.69      547.61     20.28 o 
   1   6  12       41.23       33.47     12.25 o 
   2   6  12       27.04       13.24     11.20 o 
   3   6  12       29.11       33.23     12.04 o 
   4   6  12       26.55       34.06     13.24 o 
   5   6  12        0.94        7.75     27.07 o 
   6   6  12        6.61        6.02     28.16 o 
   7   6  12       10.57        5.37     30.62 o 
   8   6  12       10.78       12.47     31.10 o 
   9   6  12        9.04       15.76     35.37 o 
  -9   7  12       77.87       81.39     23.06 o 
  -8   7  12      148.50      183.30     22.36 o 
  -7   7  12      171.96      169.03     21.16 o 
  -6   7  12       44.38       41.22     16.36 o 
  -5   7  12      119.45      118.98     18.02 o 
  -4   7  12      253.64      243.46     17.13 o 
  -3   7  12      536.26      526.44     21.73 o 
  -2   7  12       59.73       44.16     13.92 o 
  -1   7  12      226.75      220.28     29.46 o 
   0   7  12      775.41      807.22     23.20 o 
   1   7  12      540.33      546.83     20.10 o 
   2   7  12      707.23      680.47     21.62 o 
   3   7  12       29.12       27.61     12.09 o 
   4   7  12      252.29      250.62     29.02 o 
   5   7  12      388.32      355.53     35.06 o 
   6   7  12      381.09      354.94     36.53 o 
   7   7  12      126.00      136.57     32.86 o 
   8   7  12       49.21       60.49     34.50 o 
  -9   8  12       15.35       26.96     21.62 o 
  -8   8  12        0.63       14.07     18.73 o 
  -7   8  12        0.34       -3.09     17.02 o 
  -6   8  12        2.69       -0.87     16.67 o 
  -5   8  12       71.83       60.37     16.57 o 
  -4   8  12        0.02        8.58     14.64 o 
  -3   8  12       33.09       39.12     13.10 o 
  -2   8  12        0.17        0.81     12.00 o 
  -1   8  12       94.22       85.73     13.66 o 
   0   8  12        8.04       15.30     11.27 o 
   1   8  12        3.94        2.36     11.21 o 
   2   8  12        9.42        9.95     11.75 o 
   3   8  12        0.78       -1.40     20.06 o 
   4   8  12       45.53       58.75     22.99 o 
   5   8  12       40.66       60.99     29.06 o 
   6   8  12       37.16       39.18     26.06 o 
   7   8  12       43.82       52.72     27.19 o 
   8   8  12        4.37       18.55     33.97 o 
  -8   9  12      343.64      359.12     25.24 o 
  -7   9  12       24.19        7.49     17.79 o 
  -6   9  12       61.78       62.79     17.18 o 
  -5   9  12     1157.21     1190.52     30.90 o 
  -4   9  12       41.95       60.19     15.86 o 
  -3   9  12      914.25      964.88     20.33 o 
  -2   9  12       16.50       28.12     12.08 o 
  -1   9  12      202.73      227.28     15.69 o 
   0   9  12      619.16      627.24     20.33 o 
   1   9  12      694.74      710.23     35.67 o 
   2   9  12      472.38      435.89     33.09 o 
   3   9  12      146.21      135.90     24.84 o 
   4   9  12      110.77       98.08     25.18 o 
   5   9  12      537.12      519.89     38.50 o 
   6   9  12      155.74      170.81     31.53 o 
   7   9  12      678.61      658.52     46.49 o 
   8   9  12       23.57       -3.18     29.40 o 
  -8  10  12        3.87       13.56     18.48 o 
  -7  10  12       81.53       70.79     18.80 o 
  -6  10  12        2.14        2.20     17.48 o 
  -5  10  12      134.86      125.26     16.45 o 
  -4  10  12       97.41       96.55     12.69 o 
  -3  10  12      122.57      130.92     12.26 o 
  -2  10  12      392.96      382.70     18.01 o 
  -1  10  12        0.30       -3.93     11.74 o 
   0  10  12       68.72       89.01     21.07 o 
   1  10  12      211.81      262.20     28.55 o 
   2  10  12       67.59       53.58     21.61 o 
   3  10  12       72.28       59.19     27.06 o 
   4  10  12       25.86       17.35     27.69 o 
   5  10  12       16.76       18.88     25.98 o 
   6  10  12        8.06        9.40     31.77 o 
   7  10  12       37.60       43.72     33.72 o 
   8  10  12       21.68       35.05     34.83 o 
  -8  11  12      361.14      395.32     36.96 o 
  -7  11  12      132.39      116.80     19.36 o 
  -6  11  12      178.96      153.30     22.17 o 
  -5  11  12      332.65      292.72     19.97 o 
  -4  11  12      110.24       99.88     12.89 o 
  -3  11  12      553.98      575.07     17.67 o 
  -2  11  12       39.60       46.68     10.33 o 
  -1  11  12      127.92      104.76     25.81 o 
   0  11  12      508.43      533.54     33.56 o 
   1  11  12      263.41      229.88     30.81 o 
   2  11  12      491.19      528.99     36.63 o 
   3  11  12       30.02       31.14     26.96 o 
   4  11  12      158.61      184.17     30.75 o 
   5  11  12      251.76      275.29     36.86 o 
   6  11  12      209.83      217.83     32.18 o 
   7  11  12      173.95      184.98     34.71 o 
  -8  12  12        0.03       10.29     29.29 o 
  -7  12  12       70.56       84.83     19.13 o 
  -6  12  12        6.21        3.10     16.96 o 
  -5  12  12       94.49       98.25     13.66 o 
  -4  12  12      186.66      217.79     18.22 o 
  -3  12  12        0.04       -6.42     14.44 o 
  -2  12  12      579.83      600.98     22.69 o 
  -1  12  12        3.59       -1.83     24.01 o 
   0  12  12      175.97      145.22     27.86 o 
   1  12  12      155.24      140.57     26.96 o 
   2  12  12        0.02        5.33     25.46 o 
   3  12  12      805.62      786.34     42.32 o 
   4  12  12       10.32       24.64     28.84 o 
   5  12  12      271.62      290.18     33.95 o 
   6  12  12       44.24       43.22     33.62 o 
   7  12  12        7.45       30.74     33.31 o 
  -8  13  12       55.74       69.64     28.82 o 
  -7  13  12       17.53       18.43     27.40 o 
  -6  13  12        0.90       -2.09     15.41 o 
  -5  13  12      113.92      138.97     19.42 o 
  -4  13  12        1.17       -3.32     15.12 o 
  -3  13  12      220.30      220.41     17.89 o 
  -2  13  12        4.37       -4.38     14.50 o 
  -1  13  12       23.24       15.36     20.50 o 
   0  13  12      385.80      379.12     31.02 o 
   1  13  12       31.91       30.88     25.10 o 
   2  13  12      159.73      186.72     29.34 o 
   3  13  12        0.01        6.88     27.55 o 
   4  13  12        1.72        7.51     23.95 o 
   5  13  12      130.16      109.33     32.46 o 
   6  13  12       51.17       48.09     34.11 o 
   7  13  12       77.84       73.07     36.85 o 
  -7  14  12      147.77      150.61     29.38 o 
  -6  14  12        5.67        7.45     18.88 o 
  -5  14  12      172.86      153.90     20.21 o 
  -4  14  12       48.88       38.62     15.92 o 
  -3  14  12       15.63       15.38     15.55 o 
  -2  14  12      403.01      355.82     21.13 o 
  -1  14  12       18.75       19.48     24.85 o 
   0  14  12      126.16      152.89     28.78 o 
   1  14  12       70.57       78.92     25.63 o 
   2  14  12        3.56       16.53     24.99 o 
   3  14  12      773.92      769.32     45.40 o 
   4  14  12       27.77       39.94     31.71 o 
   5  14  12      243.64      286.56     39.56 o 
   6  14  12       34.66       42.23     29.73 o 
   7  14  12        0.39       18.49     32.76 o 
  -7  15  12       14.92        8.48     27.72 o 
  -6  15  12        3.71        7.88     18.85 o 
  -5  15  12       10.68        9.76     17.47 o 
  -4  15  12       22.50       28.68     16.86 o 
  -3  15  12       90.17       99.02     17.73 o 
  -2  15  12       49.39       50.44     17.09 o 
  -1  15  12        8.03       -9.96     22.07 o 
   0  15  12       34.67       42.43     22.90 o 
   1  15  12       24.83       34.75     27.39 o 
   2  15  12       42.76       81.65     30.55 o 
   3  15  12       11.60       -4.07     27.75 o 
   4  15  12        7.47       22.76     31.80 o 
   5  15  12       18.40       -1.31     33.36 o 
   6  15  12        0.35       13.71     29.56 o 
  -6  16  12       45.75       49.67     20.33 o 
  -5  16  12      210.98      182.71     29.63 o 
  -4  16  12      175.00      207.60     19.96 o 
  -3  16  12        5.48        7.04     16.77 o 
  -2  16  12      711.65      710.65     27.48 o 
  -1  16  12        2.25        2.19     25.77 o 
   0  16  12      316.30      319.70     32.86 o 
   1  16  12       65.88       46.14     27.86 o 
   2  16  12        3.02       -2.50     29.66 o 
   3  16  12      540.70      543.26     39.39 o 
   4  16  12        1.97        3.84     31.49 o 
   5  16  12      107.73       87.56     35.53 o 
   6  16  12       44.40       93.99     32.87 o 
  -5  17  12        0.07       -2.85     25.09 o 
  -4  17  12       66.77       73.68     17.80 o 
  -3  17  12        3.22        0.76     17.11 o 
  -2  17  12        2.80        2.20     17.58 o 
  -1  17  12       22.38       37.56     18.65 o 
   0  17  12       61.64       72.91     27.97 o 
   1  17  12        3.87        5.45     26.01 o 
   2  17  12       26.47       44.72     29.81 o 
   3  17  12       15.80       24.41     26.69 o 
   4  17  12        3.39       17.22     32.25 o 
   5  17  12        5.90        2.26     33.59 o 
  -4  18  12       38.68       38.90     18.41 o 
  -3  18  12        4.70        9.89     16.86 o 
  -2  18  12      580.48      626.65     28.59 o 
  -1  18  12       68.07       52.11     19.50 o 
   0  18  12      213.06      226.28     32.93 o 
   1  18  12      167.21      146.60     31.21 o 
   2  18  12      127.30      105.77     33.10 o 
   3  18  12      357.04      378.00     38.06 o 
   4  18  12       89.71       73.06     35.67 o 
   5  18  12      107.62       77.29     37.32 o 
  -4  19  12       98.35       90.82     28.02 o 
  -3  19  12       84.04       80.68     19.32 o 
  -2  19  12        8.09        7.48     17.40 o 
  -1  19  12      310.97      328.35     24.78 o 
   0  19  12      141.53      164.94     31.35 o 
   1  19  12       61.57       70.45     30.38 o 
   2  19  12       83.60       61.58     32.12 o 
   3  19  12       26.25       50.37     31.93 o 
   4  19  12       11.38       27.99     32.10 o 
  -4  20  12       10.09       19.29     25.68 o 
  -3  20  12        6.15       10.21     20.10 o 
  -2  20  12      324.87      326.39     23.59 o 
  -1  20  12       16.61       33.38     19.35 o 
   0  20  12      166.48      201.24     22.78 o 
   1  20  12      112.29      100.04     31.82 o 
   2  20  12       49.94       81.50     28.83 o 
   3  20  12      119.55      114.34     34.23 o 
  -3  21  12        3.10        7.63     19.14 o 
  -2  21  12       16.05       10.17     21.51 o 
  -1  21  12        5.10       14.33     26.45 o 
   0  21  12        9.99        9.61     21.24 o 
   1  21  12       64.32       63.80     28.96 o 
   2  21  12       46.92       62.72     31.11 o 
   3  21  12       12.65       19.45     28.96 o 
  -9   1  13      141.64      145.98     22.59 o 
  -8   1  13       81.24       63.91     20.60 o 
  -7   1  13       80.88       78.16     20.07 o 
  -6   1  13      195.71      201.20     20.76 o 
  -5   1  13      218.34      227.41     19.57 o 
  -4   1  13      236.47      226.45     19.19 o 
  -3   1  13      383.85      371.80     19.91 o 
  -2   1  13       67.56       76.03     14.99 o 
  -1   1  13      241.68      245.60     18.58 o 
   0   1  13      925.04      881.38     25.51 o 
   1   1  13      645.36      658.29     44.16 o 
   2   1  13      250.02      262.30     18.55 o 
   3   1  13       17.86       27.38     14.38 o 
   4   1  13      145.87      144.87     21.59 o 
   5   1  13      146.18      151.42     19.18 o 
   6   1  13      114.15       91.30     19.30 o 
   7   1  13       75.02       47.04     18.92 o 
   8   1  13      111.79      115.01     21.32 o 
   9   1  13       22.55       -2.82     28.78 o 
  -9   2  13        3.70       20.22     27.09 o 
  -8   2  13        7.20        9.80     17.90 o 
  -7   2  13       20.47       17.01     19.23 o 
  -6   2  13      162.56      147.53     20.25 o 
  -5   2  13        3.35       -1.19     17.07 o 
  -4   2  13       50.53       43.34     16.12 o 
  -3   2  13      495.39      447.10     21.24 o 
  -2   2  13        6.72        0.69     14.56 o 
  -1   2  13      187.64      149.62     15.81 o 
   0   2  13       27.54       30.67     13.20 o 
   1   2  13        9.36       12.39     13.48 o 
   2   2  13        6.11       -1.49     13.40 o 
   3   2  13       38.56       34.69     15.10 o 
   4   2  13      103.12      100.48     17.05 o 
   5   2  13       16.16       13.83     15.44 o 
   6   2  13        1.93        2.24     16.33 o 
   7   2  13       79.06       72.28     19.52 o 
   8   2  13        4.77        4.49     30.66 o 
  -8   3  13      149.33      167.68     22.08 o 
  -7   3  13       79.21       75.56     19.12 o 
  -6   3  13      112.75      114.55     20.02 o 
  -5   3  13      282.89      254.99     20.62 o 
  -4   3  13      198.87      168.41     18.61 o 
  -3   3  13      387.50      371.10     20.24 o 
  -2   3  13       39.99       34.08     14.54 o 
  -1   3  13      232.34      203.34     16.73 o 
   0   3  13     1185.61     1158.87     34.09 o 
   1   3  13     1178.94     1103.80     28.24 o 
   2   3  13      958.98      861.10     25.83 o 
   3   3  13      534.24      516.12     37.55 o 
   4   3  13       18.67       22.88     15.39 o 
   5   3  13      380.54      352.06     35.26 o 
   6   3  13       99.67       94.12     19.19 o 
   7   3  13       60.14       30.98     30.16 o 
   8   3  13       50.93       39.34     27.06 o 
  -8   4  13       44.44       56.37     22.25 o 
  -7   4  13       39.16       39.72     20.09 o 
  -6   4  13      274.05      257.75     21.90 o 
  -5   4  13        7.05        9.87     15.56 o 
  -4   4  13       63.64       49.19     16.18 o 
  -3   4  13      460.27      433.65     21.35 o 
  -2   4  13       12.52       14.94     14.10 o 
  -1   4  13      209.93      210.38     16.91 o 
   0   4  13       20.60       19.42     12.85 o 
   1   4  13       24.45       37.02     14.46 o 
   2   4  13      531.22      547.50     22.01 o 
   3   4  13      181.34      178.64     22.35 o 
   4   4  13      544.52      537.09     29.27 o 
   5   4  13        1.55       -3.96     15.70 o 
   6   4  13       22.16       34.26     25.75 o 
   7   4  13      193.47      167.77     30.57 o 
   8   4  13       12.20       -7.58     32.26 o 
  -8   5  13       39.01       41.19     18.56 o 
  -7   5  13       25.31       18.07     17.24 o 
  -6   5  13       55.29       53.03     16.75 o 
  -5   5  13       32.66       23.55     15.59 o 
  -4   5  13       98.92       92.48     17.15 o 
  -3   5  13       26.68       38.94     15.67 o 
  -2   5  13        5.08        6.08     12.97 o 
  -1   5  13       35.58       37.58     14.58 o 
   0   5  13      288.15      286.28     18.17 o 
   1   5  13       44.33       54.21     13.55 o 
   2   5  13      406.11      384.73     30.83 o 
   3   5  13       60.96       73.42     14.96 o 
   4   5  13      114.75      104.90     16.41 o 
   5   5  13       97.45       97.69     30.80 o 
   6   5  13      163.44      177.72     31.71 o 
   7   5  13        3.11        0.41     29.10 o 
   8   5  13       17.54       10.12     33.99 o 
  -8   6  13      114.94      120.72     23.04 o 
  -7   6  13       37.44       42.78     18.88 o 
  -6   6  13      280.17      269.47     21.86 o 
  -5   6  13       71.70       69.12     17.58 o 
  -4   6  13       23.06       23.06     14.94 o 
  -3   6  13      584.86      548.66     23.11 o 
  -2   6  13        0.15        0.91     13.48 o 
  -1   6  13      938.09      935.21     25.90 o 
   0   6  13       16.40       17.03     12.11 o 
   1   6  13       19.36        9.07     13.07 o 
   2   6  13      694.91      744.56     24.08 o 
   3   6  13        1.91        6.09     13.99 o 
   4   6  13      385.47      333.04     34.80 o 
   5   6  13       36.04       37.49     27.88 o 
   6   6  13        4.77        0.56     29.14 o 
   7   6  13       91.26       75.63     33.33 o 
   8   6  13       32.52       23.05     34.10 o 
  -8   7  13       10.02       18.83     19.96 o 
  -7   7  13        3.91       15.29     18.80 o 
  -6   7  13        1.16        8.73     16.11 o 
  -5   7  13       91.88      105.86     16.99 o 
  -4   7  13       43.89       47.78     16.71 o 
  -3   7  13      107.79      113.14     16.64 o 
  -2   7  13        2.37       -4.14     13.15 o 
  -1   7  13       42.71       43.69     13.77 o 
   0   7  13        0.71        2.04     13.15 o 
   1   7  13       97.28      105.45     13.97 o 
   2   7  13       71.33       65.19     13.36 o 
   3   7  13       30.94       23.89     25.86 o 
   4   7  13       49.66       60.07     29.10 o 
   5   7  13       14.76      -13.32     28.38 o 
   6   7  13       59.43       34.94     30.79 o 
   7   7  13       48.93       55.93     32.35 o 
   8   7  13        1.54      -10.91     34.39 o 
  -8   8  13      237.19      263.23     23.91 o 
  -7   8  13       15.46       11.21     17.91 o 
  -6   8  13      358.83      371.92     23.33 o 
  -5   8  13       43.65       41.55     16.93 o 
  -4   8  13        2.16        4.15     14.99 o 
  -3   8  13      938.50      944.96     27.44 o 
  -2   8  13        0.39       -2.55     14.26 o 
  -1   8  13      951.53      949.42     28.78 o 
   0   8  13       11.70       16.55     13.05 o 
   1   8  13       16.16       20.48     12.49 o 
   2   8  13      503.94      473.55     33.57 o 
   3   8  13       86.88       79.62     28.67 o 
   4   8  13      269.11      233.85     34.27 o 
   5   8  13       38.87       15.80     29.16 o 
   6   8  13       14.31       30.16     31.27 o 
   7   8  13      217.27      209.07     36.27 o 
   8   8  13        3.57       23.20     35.70 o 
  -8   9  13        5.98       15.00     18.77 o 
  -7   9  13        7.71       19.22     19.15 o 
  -6   9  13        0.21       12.60     17.77 o 
  -5   9  13        0.11       -3.27     17.17 o 
  -4   9  13       26.14       33.68     14.75 o 
  -3   9  13       10.89       11.08     14.39 o 
  -2   9  13        0.24       10.41     13.86 o 
  -1   9  13       55.35       54.21     13.66 o 
   0   9  13        9.81        8.12     23.71 o 
   1   9  13        0.42        0.76     21.71 o 
   2   9  13       92.86       62.12     24.30 o 
   3   9  13       19.90       13.63     28.39 o 
   4   9  13       65.21       38.27     29.55 o 
   5   9  13        8.09        4.23     30.52 o 
   6   9  13        8.77       20.24     27.71 o 
   7   9  13        3.60       52.22     29.98 o 
  -8  10  13      149.80      164.96     32.71 o 
  -7  10  13       39.21       35.98     19.03 o 
  -6  10  13      544.63      538.42     70.28 o 
  -5  10  13       25.15       15.33     16.35 o 
  -4  10  13       64.73       53.86     15.65 o 
  -3  10  13      409.68      398.22     21.35 o 
  -2  10  13        0.70        0.81     10.34 o 
  -1  10  13      716.79      698.84     37.52 o 
   0  10  13       26.72       17.58     24.96 o 
   1  10  13        3.13        9.30     22.43 o 
   2  10  13      323.20      316.14     30.25 o 
   3  10  13       29.28       16.91     28.78 o 
   4  10  13      249.05      280.45     32.64 o 
   5  10  13        5.15       24.76     29.41 o 
   6  10  13      126.02       89.17     32.55 o 
   7  10  13      455.21      467.25     46.34 o 
  -7  11  13       17.33       30.40     18.89 o 
  -6  11  13       12.63        6.14     17.53 o 
  -5  11  13      136.56      143.20     18.18 o 
  -4  11  13       37.31       35.01     15.56 o 
  -3  11  13       87.96       68.56     28.51 o 
  -2  11  13      161.05      179.63     17.71 o 
  -1  11  13        4.81       18.30     23.67 o 
   0  11  13      499.69      511.02     37.50 o 
   1  11  13       42.10       49.62     23.57 o 
   2  11  13      131.49      122.04     28.76 o 
   3  11  13       83.67      100.04     27.40 o 
   4  11  13       25.31       48.26     28.74 o 
   5  11  13      101.66      110.82     30.73 o 
   6  11  13       21.37       38.76     33.81 o 
   7  11  13       23.64        8.46     31.65 o 
  -7  12  13       22.13       17.24     18.22 o 
  -6  12  13      130.78      137.31     19.98 o 
  -5  12  13       17.49       18.00     27.20 o 
  -4  12  13        0.85        0.16     23.29 o 
  -3  12  13      447.28      436.24     36.10 o 
  -2  12  13        4.39       16.30     15.65 o 
  -1  12  13      815.51      824.86     42.80 o 
   0  12  13       56.16       61.71     27.72 o 
   1  12  13        1.31        5.89     26.90 o 
   2  12  13      399.65      412.32     37.90 o 
   3  12  13        3.18        1.18     29.11 o 
   4  12  13      212.19      259.75     37.57 o 
   5  12  13        5.73       -6.43     33.03 o 
   6  12  13       36.50       49.64     31.02 o 
  -7  13  13       28.74        0.95     26.47 o 
  -6  13  13        5.15        4.15     24.96 o 
  -5  13  13      100.94      132.39     31.25 o 
  -4  13  13      118.63      146.35     29.09 o 
  -3  13  13       19.17       11.49     23.23 o 
  -2  13  13       90.58      111.49     17.68 o 
  -1  13  13       38.55       35.57     26.58 o 
   0  13  13      120.92      129.68     25.98 o 
   1  13  13       10.85        5.08     25.43 o 
   2  13  13       26.59       22.39     24.27 o 
   3  13  13      103.69       67.94     28.59 o 
   4  13  13       72.68       48.91     30.35 o 
   5  13  13      215.28      178.41     35.25 o 
   6  13  13       12.30       19.13     31.82 o 
  -6  14  13       61.30       74.70     29.14 o 
  -5  14  13       27.94       28.29     24.76 o 
  -4  14  13        0.66       -0.06     26.66 o 
  -3  14  13       10.65        7.65     15.91 o 
  -2  14  13        2.07        8.45     15.41 o 
  -1  14  13      159.01      177.89     28.86 o 
   0  14  13        5.62       12.79     28.36 o 
   1  14  13       10.08        1.13     27.99 o 
   2  14  13       93.57       95.59     31.98 o 
   3  14  13        2.57        0.25     32.28 o 
   4  14  13       21.13       35.15     28.98 o 
   5  14  13        7.24        5.85     29.42 o 
   6  14  13        0.39       21.42     35.47 o 
  -6  15  13       27.54       36.17     27.64 o 
  -5  15  13      153.15      139.42     30.88 o 
  -4  15  13      109.40      115.24     27.68 o 
  -3  15  13       16.26       11.36     16.66 o 
  -2  15  13       38.80       34.47     17.30 o 
  -1  15  13      157.63      173.29     31.16 o 
   0  15  13      238.65      255.27     30.78 o 
   1  15  13      100.25      119.27     27.17 o 
   2  15  13      168.08      165.60     33.05 o 
   3  15  13      120.58      130.97     31.84 o 
   4  15  13       83.98       71.02     34.88 o 
   5  15  13      140.58      115.18     36.66 o 
  -6  16  13       14.90       10.67     28.75 o 
  -5  16  13        0.21      -11.42     26.13 o 
  -4  16  13        4.33       -4.46     27.60 o 
  -3  16  13       53.05       62.56     18.51 o 
  -2  16  13        9.98       -1.39     17.81 o 
  -1  16  13       71.81       77.53     18.71 o 
   0  16  13       20.13       27.55     26.41 o 
   1  16  13        2.16       14.78     28.23 o 
   2  16  13        2.09       -8.20     26.25 o 
   3  16  13        4.74        1.98     27.72 o 
   4  16  13        9.76       22.73     35.24 o 
   5  16  13        8.66       18.99     36.10 o 
  -5  17  13       95.74       80.04     29.15 o 
  -4  17  13      129.89      103.86     31.22 o 
  -3  17  13       72.30       80.76     18.46 o 
  -2  17  13       53.87       43.15     18.60 o 
  -1  17  13        4.22        8.89     18.43 o 
   0  17  13      281.08      287.76     35.95 o 
   1  17  13       46.36       41.54     29.77 o 
   2  17  13      120.50      117.17     29.99 o 
   3  17  13      140.67      128.94     30.54 o 
   4  17  13      103.13       88.19     37.23 o 
  -4  18  13       42.44       40.28     27.68 o 
  -3  18  13       45.91       32.28     18.51 o 
  -2  18  13      128.93      114.27     20.55 o 
  -1  18  13      136.26      155.63     21.77 o 
   0  18  13       23.63       23.30     29.79 o 
   1  18  13       42.83       60.50     31.86 o 
   2  18  13      105.56       91.82     30.69 o 
   3  18  13        0.25        3.50     29.17 o 
   4  18  13        3.22       -9.54     35.04 o 
  -3  19  13       76.72       69.80     20.03 o 
  -2  19  13      104.40      117.60     20.74 o 
  -1  19  13       16.07       15.71     18.36 o 
   0  19  13      417.29      377.66     38.54 o 
   1  19  13      132.21      148.35     34.46 o 
   2  19  13       90.80      102.90     31.46 o 
   3  19  13       59.63       74.86     31.15 o 
  -3  20  13        7.90        4.65     26.06 o 
  -2  20  13       50.86       46.48     20.01 o 
  -1  20  13        5.81       19.59     20.53 o 
   0  20  13        3.62       10.51     20.92 o 
   1  20  13        0.48       -4.70     30.28 o 
   2  20  13       21.24       18.92     30.85 o 
   0  21  13       34.18       47.47     27.90 o 
  -8   0  14       12.14       19.55     31.34 o 
  -7   0  14      381.49      371.77     35.24 o 
  -6   0  14        1.21        6.82     27.42 o 
  -5   0  14        9.02       -9.35     21.69 o 
  -4   0  14      536.70      556.90     36.35 o 
  -3   0  14       42.65       41.23     24.80 o 
  -2   0  14     1200.26     1273.09     46.41 o 
  -1   0  14       46.91       52.42     23.19 o 
   0   0  14       97.04       89.36     23.62 o 
   1   0  14      917.46      895.76     38.89 o 
   2   0  14        2.11        4.52     20.16 o 
   3   0  14      645.66      638.24     36.82 o 
   4   0  14       10.20        4.52     22.44 o 
   5   0  14       19.62        8.11     25.19 o 
   6   0  14      133.99      130.65     29.29 o 
   7   0  14       14.26       24.47     29.10 o 
   8   0  14      193.44      179.34     31.70 o 
  -8   1  14        4.93       19.62     22.75 o 
  -7   1  14        8.34       16.49     19.01 o 
  -6   1  14       21.21       20.25     17.61 o 
  -5   1  14        1.20        4.45     17.10 o 
  -4   1  14       72.69       57.49     16.89 o 
  -3   1  14       44.15       41.54     15.64 o 
  -2   1  14        7.07        3.18     14.40 o 
  -1   1  14      100.67       72.20     15.69 o 
   0   1  14        0.07        6.92     14.95 o 
   1   1  14       25.50       23.88     14.88 o 
   2   1  14        3.97       11.35     15.42 o 
   3   1  14        0.70        4.11     15.59 o 
   4   1  14       48.03       51.57     16.85 o 
   5   1  14        1.93        2.18     17.51 o 
   6   1  14        4.59       10.94     17.79 o 
   7   1  14        0.57       -5.97     19.41 o 
   8   1  14        7.63        1.91     28.73 o 
  -8   2  14       52.71       55.97     22.05 o 
  -7   2  14      372.94      405.93     30.59 o 
  -6   2  14       48.48       44.12     19.23 o 
  -5   2  14      103.80       98.06     19.43 o 
  -4   2  14      184.58      171.82     18.01 o 
  -3   2  14      106.37      103.38     18.37 o 
  -2   2  14      500.33      497.88     22.92 o 
  -1   2  14       56.20       49.85     21.67 o 
   0   2  14       72.04       61.08     16.07 o 
   1   2  14      611.94      617.04     23.98 o 
   2   2  14      151.63      145.26     17.06 o 
   3   2  14      536.94      586.55     24.65 o 
   4   2  14      112.30      104.42     18.29 o 
   5   2  14       32.07       36.42     16.86 o 
   6   2  14      105.33       86.21     19.39 o 
   7   2  14       26.83        0.44     27.59 o 
   8   2  14      106.34       65.44     33.96 o 
  -8   3  14        0.59        5.55     19.12 o 
  -7   3  14       19.73       33.27     20.96 o 
  -6   3  14       52.64       52.37     20.02 o 
  -5   3  14        9.25        9.32     16.53 o 
  -4   3  14      164.37      169.49     25.30 o 
  -3   3  14        3.85       13.60     14.01 o 
  -2   3  14       30.63       27.44     14.68 o 
  -1   3  14       49.64       41.67     15.33 o 
   0   3  14       11.59        5.07     15.15 o 
   1   3  14       83.70       66.07     14.81 o 
   2   3  14       25.25       24.36     14.83 o 
   3   3  14        0.26       -4.12     15.72 o 
   4   3  14       38.00       44.25     17.66 o 
   5   3  14       30.40       35.17     17.49 o 
   6   3  14       22.20       10.67     18.63 o 
   7   3  14       16.38        3.01     31.58 o 
   8   3  14        1.73        0.51     29.26 o 
  -8   4  14       70.24       74.42     23.42 o 
  -7   4  14      227.28      233.96     24.20 o 
  -6   4  14       27.01       22.76     17.01 o 
  -5   4  14       25.95       23.84     15.93 o 
  -4   4  14      285.65      265.21     21.55 o 
  -3   4  14        0.91        3.42     14.29 o 
  -2   4  14      216.90      182.35     18.41 o 
  -1   4  14       77.54       90.57     17.17 o 
   0   4  14        9.87       16.06     15.20 o 
   1   4  14       51.50       51.33     15.06 o 
   2   4  14      207.27      200.70     18.34 o 
   3   4  14      431.18      437.45     22.44 o 
   4   4  14      230.14      215.19     30.80 o 
   5   4  14      140.96      125.27     19.42 o 
   6   4  14       76.54       93.35     28.14 o 
   7   4  14       16.04       15.81     27.44 o 
   8   4  14      130.70      149.42     37.74 o 
  -8   5  14       11.84       15.45     20.20 o 
  -7   5  14        0.07       -6.38     17.82 o 
  -6   5  14      116.85      116.10     20.36 o 
  -5   5  14       13.80       17.09     18.23 o 
  -4   5  14      295.89      300.01     33.00 o 
  -3   5  14       43.11       46.12     16.46 o 
  -2   5  14       31.38       27.29     16.05 o 
  -1   5  14      524.80      500.00     23.20 o 
   0   5  14      216.73      223.75     17.44 o 
   1   5  14      633.22      646.10     24.68 o 
   2   5  14      309.00      294.51     33.54 o 
   3   5  14        7.45       12.91     15.06 o 
   4   5  14      715.69      704.96     40.73 o 
   5   5  14       18.12       21.86     30.32 o 
   6   5  14      141.14      138.73     33.45 o 
   7   5  14        1.83       29.29     30.52 o 
  -8   6  14        0.14       11.99     30.39 o 
  -7   6  14       60.18       73.11     22.20 o 
  -6   6  14       11.43       -2.45     18.81 o 
  -5   6  14        3.76        3.28     16.67 o 
  -4   6  14      107.90      106.33     18.11 o 
  -3   6  14       33.87       32.04     15.39 o 
  -2   6  14      113.40      115.49     16.66 o 
  -1   6  14        1.66       -2.49     13.28 o 
   0   6  14       10.48       19.60     15.19 o 
   1   6  14       31.31       22.61     13.65 o 
   2   6  14       57.51       48.30     16.12 o 
   3   6  14      243.68      262.64     29.63 o 
   4   6  14       22.50       32.13     28.10 o 
   5   6  14       43.02       56.61     26.98 o 
   6   6  14       49.49       49.84     33.00 o 
   7   6  14        0.18        6.85     33.07 o 
  -7   7  14       15.02       12.62     19.92 o 
  -6   7  14      208.85      206.05     23.26 o 
  -5   7  14       54.06       47.36     18.91 o 
  -4   7  14      291.04      272.31     21.80 o 
  -3   7  14       31.12       46.69     17.00 o 
  -2   7  14       38.50       35.13     15.86 o 
  -1   7  14      623.42      610.33     24.23 o 
   0   7  14      186.43      204.76     41.16 o 
   1   7  14      398.84      379.30     20.19 o 
   2   7  14       59.59       66.75     23.93 o 
   3   7  14      148.91      162.57     30.87 o 
   4   7  14      155.87      153.07     28.54 o 
   5   7  14      170.14      195.15     31.53 o 
   6   7  14        8.95       13.89     33.11 o 
   7   7  14       10.28        9.65     33.99 o 
  -7   8  14        0.72       -5.86     18.72 o 
  -6   8  14       30.30       45.80     18.38 o 
  -5   8  14       40.56       40.42     16.66 o 
  -4   8  14        0.47       11.18     15.23 o 
  -3   8  14      106.78      117.63     16.78 o 
  -2   8  14       56.40       45.00     14.97 o 
  -1   8  14       53.04       63.56     15.03 o 
   0   8  14        0.16        1.03     14.05 o 
   1   8  14        1.04       -1.47     27.18 o 
   2   8  14        4.20        0.00     23.06 o 
   3   8  14       49.71       35.51     28.31 o 
   4   8  14        0.03      -12.27     25.59 o 
   5   8  14       16.20        9.73     26.88 o 
   6   8  14        7.65        5.55     33.84 o 
   7   8  14       42.87       31.43     35.87 o 
  -7   9  14       16.10       26.46     20.02 o 
  -6   9  14      330.65      347.57     24.00 o 
  -5   9  14       82.15       84.94     18.99 o 
  -4   9  14      541.05      561.56     31.15 o 
  -3   9  14       14.34       16.10     15.39 o 
  -2   9  14        1.62        6.73     13.75 o 
  -1   9  14      551.85      486.84     35.17 o 
   0   9  14      203.23      221.95     31.67 o 
   1   9  14      404.52      458.30     37.52 o 
   2   9  14       52.98       63.26     26.08 o 
   3   9  14       10.27       33.08     29.22 o 
   4   9  14      155.52      195.46     31.27 o 
   5   9  14        1.11      -14.54     27.63 o 
   6   9  14      223.42      229.37     39.01 o 
  -7  10  14        6.22        3.70     20.19 o 
  -6  10  14        9.65       24.65     18.31 o 
  -5  10  14       19.88       31.00     17.65 o 
  -4  10  14       26.63        3.62     16.50 o 
  -3  10  14       55.13       62.25     16.38 o 
  -2  10  14       17.17       -5.77     26.22 o 
  -1  10  14       18.93        9.83     22.94 o 
   0  10  14       53.07       37.27     27.84 o 
   1  10  14       13.53       24.11     29.05 o 
   2  10  14       47.19       51.45     25.87 o 
   3  10  14       11.23       18.09     27.06 o 
   4  10  14        6.54       16.13     29.96 o 
   5  10  14        9.74       26.34     33.32 o 
   6  10  14       92.13       75.83     32.18 o 
  -7  11  14        3.69       -3.28     23.41 o 
  -6  11  14       26.19       17.41     17.89 o 
  -5  11  14        3.29        1.75     27.24 o 
  -4  11  14      166.48      163.58     32.17 o 
  -3  11  14        2.68       -1.72     27.38 o 
  -2  11  14        0.15       -5.76     25.26 o 
  -1  11  14      592.25      594.97     38.29 o 
   0  11  14      266.02      241.22     33.04 o 
   1  11  14      378.13      371.25     36.70 o 
   2  11  14       95.78       87.36     28.27 o 
   3  11  14       29.71       18.13     26.46 o 
   4  11  14      111.23      122.31     36.10 o 
   5  11  14        0.52      -15.00     33.44 o 
   6  11  14      189.27      214.17     38.18 o 
  -6  12  14        5.84       -5.97     27.16 o 
  -5  12  14       33.39       18.67     26.46 o 
  -4  12  14       55.04       47.08     27.83 o 
  -3  12  14       39.00       31.56     26.06 o 
  -2  12  14       85.22       93.60     25.84 o 
  -1  12  14        5.79        0.00     27.05 o 
   0  12  14       16.64       47.59     24.98 o 
   1  12  14       33.57       44.69     25.01 o 
   2  12  14       55.25       46.49     31.63 o 
   3  12  14       41.55       32.71     33.05 o 
   4  12  14        0.30        1.87     27.42 o 
   5  12  14        4.96       12.62     29.03 o 
  -6  13  14       49.70       61.76     27.58 o 
  -5  13  14        4.98       -0.63     25.05 o 
  -4  13  14       98.45       67.31     27.14 o 
  -3  13  14       17.01        1.30     24.81 o 
  -2  13  14        0.06       -2.80     26.55 o 
  -1  13  14      187.21      186.32     32.88 o 
   0  13  14      104.19       87.70     30.22 o 
   1  13  14      277.47      275.13     36.04 o 
   2  13  14       46.41       65.61     28.67 o 
   3  13  14        4.82       25.97     27.77 o 
   4  13  14       63.01       53.08     36.16 o 
   5  13  14        3.55       16.41     34.53 o 
  -5  14  14       60.69       69.70     30.70 o 
  -4  14  14      180.91      191.24     33.20 o 
  -3  14  14        2.45       12.01     28.38 o 
  -2  14  14      315.64      343.14     37.08 o 
  -1  14  14       38.66       69.06     27.21 o 
   0  14  14       47.54       52.40     29.98 o 
   1  14  14      213.13      226.66     33.54 o 
   2  14  14       70.19       68.79     32.74 o 
   3  14  14      236.27      222.86     38.38 o 
   4  14  14       10.89       13.73     29.97 o 
   5  14  14       32.77       62.29     32.77 o 
  -5  15  14       12.13       18.94     26.47 o 
  -4  15  14       67.92       66.52     27.62 o 
  -3  15  14        4.42       -7.60     25.72 o 
  -2  15  14        2.90       12.92     24.48 o 
  -1  15  14        3.70       15.65     17.88 o 
   0  15  14        4.69       10.00     28.38 o 
   1  15  14       69.80      105.66     33.50 o 
   2  15  14        0.39       26.00     28.10 o 
   3  15  14        0.63       24.35     28.52 o 
   4  15  14        3.05       -2.36     33.19 o 
  -4  16  14      229.80      273.48     36.14 o 
  -3  16  14       13.40        7.73     30.66 o 
  -2  16  14      154.55      167.21     21.92 o 
  -1  16  14        0.08       -6.39     17.71 o 
   0  16  14        3.78      -12.47     26.47 o 
   1  16  14       73.85       99.27     29.23 o 
   2  16  14      120.52      124.78     33.63 o 
   3  16  14      199.79      184.65     35.18 o 
  -4  17  14        5.82        8.41     26.38 o 
  -3  17  14        1.04        3.79     27.28 o 
  -2  17  14       38.06       48.65     33.65 o 
  -1  17  14        1.10       -1.28     19.02 o 
   0  17  14       12.38       33.35     30.78 o 
   1  17  14       17.50       30.86     28.27 o 
   2  17  14        4.32       27.97     34.08 o 
   3  17  14        7.24       12.53     32.62 o 
  -3  18  14       10.76        2.87     27.09 o 
  -2  18  14      154.79      176.94     22.70 o 
  -1  18  14       28.04       33.14     20.08 o 
   0  18  14       53.31       79.51     33.98 o 
   1  18  14        7.21       17.37     29.74 o 
   2  18  14      130.80      137.67     38.95 o 
  -1  19  14       94.66       97.53     22.62 o 
   0  19  14        2.97        8.49     20.48 o 
  -7   1  15      269.86      302.68     29.47 o 
  -6   1  15       11.15        8.82     17.99 o 
  -5   1  15      545.06      563.02     28.31 o 
  -4   1  15        2.31        6.03     17.01 o 
  -3   1  15       91.70       95.07     18.75 o 
  -2   1  15      623.20      679.25     27.88 o 
  -1   1  15        0.14       -3.25     15.63 o 
   0   1  15     1262.44     1272.43     33.61 o 
   1   1  15       56.90       49.16     17.44 o 
   2   1  15        2.98        2.65     16.44 o 
   3   1  15      463.94      470.04     25.00 o 
   4   1  15       38.63       41.59     18.16 o 
   5   1  15      378.38      405.42     25.90 o 
   6   1  15        4.63        9.11     18.66 o 
   7   1  15       15.05       42.22     29.00 o 
  -7   2  15        3.18       14.72     22.40 o 
  -6   2  15       23.79       23.44     19.40 o 
  -5   2  15       17.66       21.15     18.71 o 
  -4   2  15       21.27       24.94     17.23 o 
  -3   2  15       73.36       79.04     18.37 o 
  -2   2  15        3.60        8.63     17.01 o 
  -1   2  15        1.91        3.14     15.79 o 
   0   2  15       13.03        6.40     15.88 o 
   1   2  15        6.45       -7.22     16.33 o 
   2   2  15       37.36       30.22     15.44 o 
   3   2  15        0.31       -6.80     17.85 o 
   4   2  15       33.39       25.50     17.46 o 
   5   2  15      119.28      108.86     20.31 o 
   6   2  15       11.59       -9.97     27.06 o 
   7   2  15       38.05       31.93     29.54 o 
  -7   3  15       48.85       51.98     20.94 o 
  -6   3  15        3.97        4.28     17.72 o 
  -5   3  15      362.80      334.25     25.12 o 
  -4   3  15        1.00      -10.29     17.11 o 
  -3   3  15        8.85       -0.89     16.34 o 
  -2   3  15      300.26      279.08     22.28 o 
  -1   3  15      104.37      134.31     25.54 o 
   0   3  15      365.43      382.14     22.42 o 
   1   3  15       34.51       18.39     16.96 o 
   2   3  15        1.70       -1.49     15.88 o 
   3   3  15      228.46      218.84     42.40 o 
   4   3  15       21.57       18.84     16.58 o 
   5   3  15      298.79      332.32     23.44 o 
   6   3  15       16.86        1.93     31.52 o 
   7   3  15       22.13       35.66     32.68 o 
  -7   4  15       10.22       14.14     20.13 o 
  -6   4  15       51.86       57.33     21.53 o 
  -5   4  15       96.11       82.09     19.96 o 
  -4   4  15       93.62       81.27     17.66 o 
  -3   4  15      211.55      215.52     21.43 o 
  -2   4  15       49.02       57.23     17.94 o 
  -1   4  15        4.19       15.08     15.67 o 
   0   4  15       41.87       31.87     15.85 o 
   1   4  15      169.69      168.01     18.55 o 
   2   4  15      153.15      126.34     19.06 o 
   3   4  15      321.12      309.02     21.70 o 
   4   4  15       66.47       77.80     18.62 o 
   5   4  15        2.95       19.54     31.73 o 
   6   4  15        9.26       15.57     28.08 o 
   7   4  15        3.56       -6.98     30.70 o 
  -7   5  15      123.00      139.98     34.93 o 
  -6   5  15        0.09        6.63     18.81 o 
  -5   5  15      331.51      338.09     23.18 o 
  -4   5  15       31.35       31.47     17.97 o 
  -3   5  15       10.41        5.47     17.30 o 
  -2   5  15      255.11      245.64     20.41 o 
  -1   5  15      158.19      145.08     18.48 o 
   0   5  15       81.90       67.97     16.80 o 
   1   5  15       24.66       15.46     16.33 o 
   2   5  15        8.63       15.66     16.12 o 
   3   5  15       23.88       27.82     16.36 o 
   4   5  15        1.49       -8.87     25.39 o 
   5   5  15      235.00      253.07     33.84 o 
   6   5  15        9.17        3.24     31.86 o 
   7   5  15       45.11       58.38     33.78 o 
  -7   6  15       58.58       74.10     31.69 o 
  -6   6  15       63.17       76.42     20.73 o 
  -5   6  15       28.95       20.32     18.04 o 
  -4   6  15      138.91      120.57     19.19 o 
  -3   6  15      312.60      320.28     22.13 o 
  -2   6  15      134.43      118.69     18.79 o 
  -1   6  15      173.12      161.61     18.39 o 
   0   6  15      104.10      103.22     17.38 o 
   1   6  15      441.07      461.11     32.36 o 
   2   6  15      519.21      540.65     40.49 o 
   3   6  15      120.59      143.67     32.74 o 
   4   6  15      279.27      261.33     36.26 o 
   5   6  15      264.43      306.49     38.47 o 
   6   6  15       66.65       95.21     35.63 o 
  -7   7  15        0.43       -0.44     28.93 o 
  -6   7  15        0.37       -1.44     19.41 o 
  -5   7  15       76.30       72.03     18.71 o 
  -4   7  15        2.41        3.25     17.66 o 
  -3   7  15       47.27       44.75     17.40 o 
  -2   7  15       30.16       24.39     15.21 o 
  -1   7  15        5.16       13.80     15.51 o 
   0   7  15       73.58       73.25     17.14 o 
   1   7  15       17.09       49.00     29.76 o 
   2   7  15       25.96       27.57     25.10 o 
   3   7  15       60.36       60.36     26.76 o 
   4   7  15        2.75       -6.94     32.95 o 
   5   7  15       31.45       39.35     34.31 o 
   6   7  15        3.95       -2.81     31.01 o 
  -7   8  15       55.06       47.93     27.97 o 
  -6   8  15      149.19      159.37     23.27 o 
  -5   8  15       90.56       86.08     19.34 o 
  -4   8  15      194.19      236.40     21.33 o 
  -3   8  15      274.78      300.99     23.00 o 
  -2   8  15      249.86      256.97     20.45 o 
  -1   8  15       62.27       57.98     16.31 o 
   0   8  15      135.49      101.70     27.12 o 
   1   8  15      182.58      163.60     32.31 o 
   2   8  15      577.98      603.13     40.35 o 
   3   8  15       87.92       75.12     28.53 o 
   4   8  15      143.13      153.88     36.36 o 
   5   8  15      103.31      124.05     36.77 o 
   6   8  15       95.95      104.44     34.95 o 
  -6   9  15       12.97        5.97     19.42 o 
  -5   9  15        7.65        5.13     18.97 o 
  -4   9  15       74.60       70.94     18.07 o 
  -3   9  15        0.82       12.79     16.27 o 
  -2   9  15       70.05       51.17     30.62 o 
  -1   9  15        0.26       25.89     25.19 o 
   0   9  15        2.31       -5.99     24.05 o 
   1   9  15       14.46        1.57     26.61 o 
   2   9  15        1.99        0.29     27.98 o 
   3   9  15        0.76       14.93     27.50 o 
   4   9  15       17.14       33.71     34.36 o 
   5   9  15        1.33        6.70     35.05 o 
  -6  10  15       67.92       77.87     20.16 o 
  -5  10  15       89.99       59.39     18.67 o 
  -4  10  15       65.77       82.32     31.70 o 
  -3  10  15      135.75      147.30     29.81 o 
  -2  10  15      231.68      192.26     34.32 o 
  -1  10  15       81.07       72.93     26.10 o 
   0  10  15       73.54       61.41     25.11 o 
   1  10  15      252.59      281.73     35.16 o 
   2  10  15      292.69      349.14     35.37 o 
   3  10  15      121.51      137.45     30.85 o 
   4  10  15        5.58      -11.11     34.28 o 
   5  10  15        4.50        3.32     33.21 o 
  -5  11  15       71.54       93.82     33.60 o 
  -4  11  15        0.53        9.23     29.73 o 
  -3  11  15       22.66       35.22     26.91 o 
  -2  11  15       31.71       12.72     30.56 o 
  -1  11  15        1.11       -3.42     25.62 o 
   0  11  15       40.05       32.55     25.70 o 
   1  11  15        7.52       13.68     30.85 o 
   2  11  15        3.33       -0.56     26.45 o 
   3  11  15       38.74       26.75     30.28 o 
   4  11  15        1.31      -14.90     29.89 o 
   5  11  15        5.83       -3.05     30.75 o 
  -5  12  15       23.01       46.23     32.33 o 
  -4  12  15       13.72        9.01     27.07 o 
  -3  12  15       51.69       45.12     28.37 o 
  -2  12  15      178.86      150.91     34.10 o 
  -1  12  15       34.25       18.37     29.18 o 
   0  12  15       19.55       21.86     28.46 o 
   1  12  15      124.07       96.60     34.72 o 
   2  12  15      314.02      308.00     38.76 o 
   3  12  15       56.07       52.13     34.67 o 
   4  12  15       54.48       51.59     31.81 o 
  -4  13  15       22.77       20.67     27.34 o 
  -3  13  15        3.30        9.45     29.99 o 
  -2  13  15      253.01      243.66     33.23 o 
  -1  13  15        8.12        6.08     31.43 o 
   0  13  15      200.50      234.55     37.37 o 
   1  13  15       33.05       67.78     28.72 o 
   2  13  15       14.14       26.92     33.86 o 
   3  13  15      307.87      352.34     38.81 o 
   4  13  15       10.77       20.11     35.94 o 
  -4  14  15        1.62       24.32     31.67 o 
  -3  14  15       16.01        6.33     29.88 o 
  -2  14  15       13.93       28.82     26.97 o 
  -1  14  15        2.99        4.31     26.54 o 
   0  14  15       26.35       31.91     27.81 o 
   1  14  15       30.07       35.38     32.70 o 
   2  14  15      103.13       99.85     31.42 o 
   3  14  15       57.04       70.62     36.36 o 
  -3  15  15       59.57       88.15     29.42 o 
  -2  15  15      295.69      325.61     39.40 o 
  -1  15  15       30.30       68.31     33.25 o 
   0  15  15      256.61      253.30     37.64 o 
   1  15  15       34.01       36.85     28.73 o 
   2  15  15       64.82       77.93     34.65 o 
  -2  16  15       69.52       84.02     32.25 o 
  -1  16  15        2.87       13.91     28.95 o 
   0  16  15       28.22       44.87     29.12 o 
   1  16  15        1.20       15.46     32.25 o 
  -6   0  16        3.85       10.81     31.56 o 
  -5   0  16      147.18      176.05     33.43 o 
  -4   0  16       43.43       16.03     24.04 o 
  -3   0  16      526.96      518.00     38.65 o 
  -2   0  16       11.98       11.84     28.32 o 
  -1   0  16       99.99       92.03     28.29 o 
   0   0  16      579.27      572.79     38.64 o 
   1   0  16      155.54      146.41     30.18 o 
   2   0  16      485.26      499.38     35.91 o 
   3   0  16      124.16      134.26     28.36 o 
   4   0  16        9.97        0.67     28.53 o 
   5   0  16      301.08      344.89     37.19 o 
   6   0  16       75.61       69.59     30.12 o 
  -6   1  16       32.86       35.58     21.93 o 
  -5   1  16        0.69        3.43     20.38 o 
  -4   1  16       30.93       30.28     18.92 o 
  -3   1  16       53.64       67.79     24.89 o 
  -2   1  16       14.16       19.67     17.66 o 
  -1   1  16       51.65       43.27     17.89 o 
   0   1  16       34.18       31.86     17.58 o 
   1   1  16        7.62       10.19     17.22 o 
   2   1  16        0.10        5.36     17.84 o 
   3   1  16        4.21       12.64     18.15 o 
   4   1  16       33.85       21.21     19.50 o 
   5   1  16        1.15       -6.97     20.02 o 
   6   1  16        2.44       36.62     27.67 o 
  -6   2  16        3.16        2.80     20.34 o 
  -5   2  16      193.72      200.27     22.93 o 
  -4   2  16       34.67       28.68     19.12 o 
  -3   2  16      637.39      652.63     29.69 o 
  -2   2  16       30.91       15.31     18.46 o 
  -1   2  16       17.74       11.03     16.17 o 
   0   2  16      562.15      536.12     25.61 o 
   1   2  16      305.26      280.79     27.04 o 
   2   2  16      445.54      482.81     25.08 o 
   3   2  16       87.93       76.09     18.98 o 
   4   2  16        7.24        9.11     18.98 o 
   5   2  16      148.02      163.25     22.49 o 
   6   2  16       54.62       76.94     30.33 o 
  -6   3  16      246.46      255.35     25.95 o 
  -5   3  16        3.41        4.64     20.45 o 
  -4   3  16       93.51      100.04     19.83 o 
  -3   3  16      218.09      187.56     21.48 o 
  -2   3  16       23.65       12.11     17.53 o 
  -1   3  16      119.00      120.52     19.10 o 
   0   3  16        8.73       10.65     16.58 o 
   1   3  16        7.89        9.83     17.84 o 
   2   3  16       75.86       88.45     18.83 o 
   3   3  16       29.22       26.18     18.03 o 
   4   3  16      217.06      227.55     22.90 o 
   5   3  16        2.31        4.46     30.57 o 
   6   3  16       17.00       28.14     31.69 o 
  -6   4  16        3.69        8.70     19.22 o 
  -5   4  16      105.81      143.00     21.76 o 
  -4   4  16       85.62       57.71     18.90 o 
  -3   4  16      244.68      250.69     22.03 o 
  -2   4  16      136.22      124.04     20.90 o 
  -1   4  16       51.69       85.73     19.27 o 
   0   4  16      199.45      218.22     21.70 o 
   1   4  16      318.75      323.78     23.08 o 
   2   4  16      130.86      136.55     20.62 o 
   3   4  16       27.18       22.54     18.28 o 
   4   4  16        1.30        6.78     27.64 o 
   5   4  16       48.83       49.05     29.62 o 
   6   4  16        5.27       -3.76     31.84 o 
  -6   5  16      173.73      170.23     24.76 o 
  -5   5  16       25.04       20.61     19.66 o 
  -4   5  16      119.68      112.65     21.79 o 
  -3   5  16      114.77       83.97     19.78 o 
  -2   5  16       39.02       41.45     17.80 o 
  -1   5  16      201.89      210.98     21.45 o 
   0   5  16       92.92       79.88     18.19 o 
   1   5  16       40.85       66.14     17.22 o 
   2   5  16       45.55       34.66     28.93 o 
   3   5  16      105.26      108.72     29.86 o 
   4   5  16      319.87      356.83     40.13 o 
   5   5  16        6.17       11.69     32.35 o 
  -6   6  16        8.94       17.31     25.64 o 
  -5   6  16      130.99      173.05     24.02 o 
  -4   6  16       11.51        9.73     18.47 o 
  -3   6  16      196.25      203.46     31.72 o 
  -2   6  16       19.87       23.89     17.78 o 
  -1   6  16        0.42       14.09     16.03 o 
   0   6  16       35.13       31.14     17.11 o 
   1   6  16        8.75       12.34     30.38 o 
   2   6  16       58.44       62.99     32.06 o 
   3   6  16        0.41       15.34     32.12 o 
   4   6  16       29.98       46.91     31.39 o 
   5   6  16       12.00       22.22     33.28 o 
  -6   7  16      280.02      283.33     34.54 o 
  -5   7  16       14.06       12.08     19.23 o 
  -4   7  16      127.45      144.64     22.31 o 
  -3   7  16      216.62      218.60     21.36 o 
  -2   7  16       34.10       50.75     18.04 o 
  -1   7  16      777.56      791.40     29.67 o 
   0   7  16       18.28       34.10     28.34 o 
   1   7  16      294.93      308.07     36.12 o 
   2   7  16      299.97      288.62     34.83 o 
   3   7  16      142.12      169.19     34.83 o 
   4   7  16      797.43      888.62     49.53 o 
   5   7  16        5.17        6.46     30.34 o 
  -6   8  16        0.48       17.39     25.79 o 
  -5   8  16        6.68        8.83     20.11 o 
  -4   8  16        7.06       13.98     18.66 o 
  -3   8  16        0.36       -2.61     17.36 o 
  -2   8  16       83.72      110.96     33.20 o 
  -1   8  16        6.13       14.50     30.13 o 
   0   8  16       31.43       17.15     31.46 o 
   1   8  16        5.71       -3.12     25.34 o 
   2   8  16       64.60       91.87     29.97 o 
   3   8  16       16.03       16.41     27.86 o 
   4   8  16        3.11       22.29     30.19 o 
   5   8  16       18.51       44.48     30.98 o 
  -5   9  16        0.54       -1.99     19.16 o 
  -4   9  16      182.50      217.71     33.87 o 
  -3   9  16      103.63       68.86     33.74 o 
  -2   9  16       76.09      122.25     33.10 o 
  -1   9  16      267.26      302.63     36.62 o 
   0   9  16       63.37       82.52     32.93 o 
   1   9  16       17.64       25.41     26.87 o 
   2   9  16       76.02       67.24     32.74 o 
   3   9  16       19.53       13.93     28.14 o 
   4   9  16      176.51      194.39     36.78 o 
  -4  10  16        0.39        3.41     27.50 o 
  -3  10  16       73.23       97.63     34.74 o 
  -2  10  16        9.62       12.90     29.40 o 
  -1  10  16        2.52        7.54     26.84 o 
   0  10  16       39.58       42.60     31.13 o 
   1  10  16       42.32       30.44     28.56 o 
   2  10  16        0.32       16.61     30.38 o 
   3  10  16       36.28       51.43     29.42 o 
   4  10  16       10.66      -10.89     29.73 o 
  -4  11  16       42.97       25.47     27.71 o 
  -3  11  16       76.34       82.49     35.62 o 
  -2  11  16        8.12       16.59     30.30 o 
  -1  11  16      309.87      337.78     37.91 o 
   0  11  16       10.32       17.68     33.30 o 
   1  11  16       48.53       51.66     28.52 o 
   2  11  16      145.63      185.73     33.73 o 
   3  11  16        4.00        3.99     33.52 o 
  -3  12  16       62.31       86.53     34.51 o 
  -2  12  16       53.29       49.73     33.15 o 
  -1  12  16        2.82       12.72     32.71 o 
   0  12  16      138.29      147.46     38.08 o 
   1  12  16       10.15       11.66     29.28 o 
   2  12  16      139.90      144.80     34.10 o 
   3  12  16       76.42       74.61     38.74 o 
  -2  13  16        1.01        4.34     32.47 o 
  -1  13  16      130.14      109.21     36.46 o 
   0  13  16       14.85       19.87     28.67 o 
   1  13  16       30.55       19.58     34.76 o 
   2  13  16       28.23       29.80     35.31 o 
  -1  14  16        2.49        8.84     27.83 o 
   0  14  16      232.50      252.69     38.13 o 
  -5   1  17      112.44      172.71     24.67 o 
  -4   1  17        8.30        2.88     19.66 o 
  -3   1  17       85.64      105.05     21.01 o 
  -2   1  17      104.64       75.34     20.07 o 
  -1   1  17      379.28      367.71     25.43 o 
   0   1  17      101.91       68.96     19.52 o 
   1   1  17        0.84       15.60     18.55 o 
   2   1  17      184.54      187.56     22.31 o 
   3   1  17      260.34      275.56     24.29 o 
   4   1  17      178.88      193.45     23.07 o 
   5   1  17      135.30      132.40     31.51 o 
  -5   2  17       32.05       27.43     21.40 o 
  -4   2  17      283.26      274.73     24.70 o 
  -3   2  17       13.83       15.11     17.68 o 
  -2   2  17       48.51       49.11     18.96 o 
  -1   2  17       77.91       73.05     19.64 o 
   0   2  17        0.55       -5.10     20.27 o 
   1   2  17       65.92       63.24     18.88 o 
   2   2  17        4.74       -1.47     18.40 o 
   3   2  17       13.56       17.25     18.95 o 
   4   2  17       47.20       26.56     28.10 o 
   5   2  17        3.60        3.91     28.02 o 
  -5   3  17       85.89       87.52     28.89 o 
  -4   3  17        4.40        8.19     20.62 o 
  -3   3  17      180.85      176.16     22.56 o 
  -2   3  17      168.29      162.80     22.24 o 
  -1   3  17      316.84      302.65     24.13 o 
   0   3  17      164.35      151.87     21.85 o 
   1   3  17       26.31       17.81     18.47 o 
   2   3  17      168.09      170.49     22.07 o 
   3   3  17      256.10      253.92     37.92 o 
   4   3  17      109.91       85.35     30.76 o 
   5   3  17       14.03       13.61     32.51 o 
  -5   4  17        0.92       10.73     28.00 o 
  -4   4  17      293.85      313.49     25.48 o 
  -3   4  17       46.67       42.26     19.85 o 
  -2   4  17       13.75       17.76     20.23 o 
  -1   4  17       92.13       92.65     21.45 o 
   0   4  17       29.43       36.98     18.71 o 
   1   4  17      112.79      129.49     21.77 o 
   2   4  17        1.85        0.00     30.33 o 
   3   4  17       41.38       74.45     31.91 o 
   4   4  17       96.23       86.95     35.24 o 
  -5   5  17       76.54       76.34     32.00 o 
  -4   5  17        0.02       -8.26     19.38 o 
  -3   5  17       65.70       67.58     20.80 o 
  -2   5  17      139.77      135.07     21.74 o 
  -1   5  17       68.82       66.44     19.70 o 
   0   5  17       82.65       64.40     18.96 o 
   1   5  17       10.50       17.10     28.06 o 
   2   5  17       50.48       37.53     29.60 o 
   3   5  17      146.69      178.87     34.23 o 
   4   5  17       12.19       40.42     31.71 o 
  -5   6  17        1.82        9.21     26.24 o 
  -4   6  17      269.65      238.24     25.41 o 
  -3   6  17        0.50       12.61     18.24 o 
  -2   6  17       83.33       77.65     19.89 o 
  -1   6  17      190.35      189.06     21.68 o 
   0   6  17        3.68        3.27     31.55 o 
   1   6  17      527.21      546.63     44.02 o 
   2   6  17        1.57       -7.08     32.60 o 
   3   6  17      141.00      141.19     34.61 o 
   4   6  17      223.05      224.27     40.62 o 
  -5   7  17       14.88        6.85     24.76 o 
  -4   7  17        0.02        2.45     26.94 o 
  -3   7  17        6.75        4.70     18.02 o 
  -2   7  17        0.18        3.21     30.44 o 
  -1   7  17       19.36       -1.07     27.33 o 
   0   7  17       20.72       13.31     31.08 o 
   1   7  17        8.80       27.74     28.08 o 
   2   7  17       17.28       11.39     28.29 o 
   3   7  17       57.10       55.80     35.60 o 
  -3   8  17        2.24      -16.45     33.37 o 
  -2   8  17      197.66      234.77     39.05 o 
  -1   8  17      144.23      142.34     35.47 o 
   0   8  17        3.54       20.48     27.44 o 
   1   8  17      290.92      295.69     39.03 o 
   2   8  17        5.31       -1.41     30.83 o 
   3   8  17       37.87       55.81     34.58 o 
  -3   9  17       27.76       16.84     30.81 o 
  -2   9  17        6.88       18.83     29.73 o 
  -1   9  17       24.91       19.72     32.69 o 
   0   9  17       67.94       92.93     31.59 o 
   1   9  17       38.49        8.60     32.88 o 
   2   9  17        4.65        2.98     33.35 o 
  -2  10  17       81.10       95.63     31.22 o 
  -1  10  17      172.96      161.39     36.08 o 
   0  10  17       44.21       46.45     32.67 o 
   1  10  17      228.99      254.16     41.04 o 
   0  11  17       39.15       84.35     33.49 o 
  -3   0  18      153.87      186.83     33.22 o 
  -2   0  18       59.47       50.20     27.26 o 
  -1   0  18       47.64       64.58     32.07 o 
   0   0  18      224.84      231.14     32.01 o 
   1   0  18       94.33       85.77     27.53 o 
   2   0  18       26.96       34.47     27.66 o 
   3   0  18        1.00      -22.20     30.27 o 
  -3   1  18        7.86       19.24     20.64 o 
  -2   1  18       23.39       14.67     20.50 o 
  -1   1  18        0.10       -1.48     20.02 o 
   0   1  18        4.80       11.28     19.86 o 
   1   1  18        0.14       12.20     19.51 o 
   2   1  18        0.78        0.76     20.07 o 
   3   1  18        0.50       12.89     20.15 o 
  -3   2  18      102.39      111.99     23.42 o 
  -2   2  18        3.82        9.83     18.90 o 
  -1   2  18       29.97       25.49     20.90 o 
   0   2  18      205.55      178.81     22.82 o 
   1   2  18       32.13       24.97     19.46 o 
   2   2  18       93.09       66.60     20.28 o 
   3   2  18       29.71       28.78     32.25 o 
  -3   3  18       10.38       23.60     26.73 o 
  -2   3  18      191.56      168.36     22.84 o 
  -1   3  18       31.38       36.57     20.06 o 
   0   3  18       12.84       23.64     19.36 o 
   1   3  18       48.68       54.89     20.08 o 
   2   3  18        4.32       -9.74     27.61 o 
   3   3  18       92.61       73.23     33.58 o 
  -3   4  18      114.46      139.36     31.81 o 
  -2   4  18       24.94       30.86     20.97 o 
  -1   4  18       45.06       49.17     21.49 o 
   0   4  18      161.96      148.51     22.63 o 
   1   4  18       44.91       79.77     32.64 o 
   2   4  18       69.74       88.16     35.53 o 
  -3   5  18       70.36       94.98     30.25 o 
  -2   5  18      117.95      104.73     21.94 o 
  -1   5  18       37.83       47.63     29.52 o 
   0   5  18       10.29       -6.01     32.60 o 
   1   5  18       99.56      147.16     38.17 o 
   2   5  18       30.68       13.97     31.62 o 
  -1   6  18        3.39        7.37     33.32 o 
   0   6  18       21.81       27.11     30.23 o 
   1   6  18       50.25       71.26     30.36 o 
                                                 
